# Supplementary material for: Probabilistic Protein Function Prediction from Heterogeneous Genome-Wide Data
Source: PLoS One. 2007 Mar 28;2(3):e337. doi: 10.1371/journal.pone.0000337 (PMC1828618; doi:10.1371/journal.pone.0000337)
Supplement: Table S1 — Improved GO terms by adding gene expression data at 50% precision. (0.02 MB XLS) [file pone.0000337.s001.xls]

## Sheet: 1
GO term	#TP before	#FP before	#TP after	#FP after
DNA transposition	0	0	34	34
amine metabolism	0	0	15	15
nitrogen compound biosynthesis	0	0	14	14
amine biosynthesis	0	0	14	14
amino acid biosynthesis	0	0	14	14
nitrogen compound metabolism	0	0	14	14
amino acid and derivative metabolism	0	0	14	14
amino acid metabolism	0	0	13	13
glutamine family amino acid metabolism	0	0	10	10
sterol biosynthesis	1	1	12	11
sterol metabolism	1	1	12	11
cellular respiration	2	2	23	23
aerobic respiration	2	2	23	22
phosphorylation	2	2	18	18
electron transport	3	3	18	18
alcohol metabolism	11	11	42	42
main pathways of carbohydrate metabolism	6	6	22	22
DNA recombination	17	17	61	60
ATP synthesis coupled electron transport (sensu Eukaryota)	5	5	15	15
ATP synthesis coupled electron transport	5	5	15	15
generation of precursor metabolites and energy	25	25	73	73
hexose metabolism	7	6	19	19
energy derivation by oxidation of organic compounds	20	20	53	53
carbohydrate metabolism	23	23	52	52
Ty element transposition	15	15	33	23
cellular carbohydrate metabolism	21	21	46	46
protein folding	16	16	32	32
oxidative phosphorylation	21	20	32	32
ribosome biogenesis	150	149	164	162
rRNA processing	124	124	135	134
rRNA metabolism	129	128	140	140
