# Supplementary material for: Probabilistic Protein Function Prediction from Heterogeneous Genome-Wide Data
Source: PLoS One. 2007 Mar 28;2(3):e337. doi: 10.1371/journal.pone.0000337 (PMC1828618; doi:10.1371/journal.pone.0000337)
Supplement: Table S3 — Improved GO terms by adding phenotype data at 50% precision. (0.02 MB XLS) [file pone.0000337.s003.xls]

## Sheet: 3
GO term	#TP before	#FP before	#TP after	#FP after
M phase of meiotic cell cycle	0	0	33	33
meiotic cell cycle	0	0	33	33
meiosis	0	0	33	33
external encapsulating structure organization and biogenesis	2	2	19	19
cell wall organization and biogenesis	2	2	19	19
ion transport	3	3	13	12
double-strand break repair	7	7	22	22
meiosis I	7	7	17	17
DNA recombination	17	17	29	28
DNA repair	63	62	89	89
bud site selection	30	30	40	40
asexual reproduction	38	38	50	49
cell budding	38	38	50	49
M phase	73	73	95	95
response to endogenous stimulus	81	81	104	104
cell division	54	54	69	69
cytokinesis	40	40	51	51
establishment of cell polarity (sensu Fungi)	51	51	64	64
establishment of cell polarity	51	51	64	64
establishment and/or maintenance of cell polarity (sensu Fungi)	51	50	63	62
establishment and/or maintenance of cell polarity	51	50	63	62
mitosis	43	43	53	52
morphogenesis	99	99	121	121
cellular morphogenesis	99	99	121	121
response to DNA damage stimulus	87	87	105	105
microtubule-based process	50	49	60	60
cell communication	66	65	78	77
reproduction	79	79	92	92
cytoskeleton organization and biogenesis	116	116	133	133
mitotic cell cycle	88	88	99	97
secretion	128	128	141	141
