# Supplementary material for: Probabilistic Protein Function Prediction from Heterogeneous Genome-Wide Data
Source: PLoS One. 2007 Mar 28;2(3):e337. doi: 10.1371/journal.pone.0000337 (PMC1828618; doi:10.1371/journal.pone.0000337)
Supplement: Table S5 — Prediction result of unannotated genes. N1 is the number of neighbors in PPI network, k1 is the number of t-labeled (t is the predicted GO term) neighbors in PPI network, N2 is the number of neighbors in co-expression network, and k2 is the number of t-labeled neighbors in co-expression network. (0.23 MB XLS) [file pone.0000337.s005.xls]

## Sheet: annotation
Prob.	Gene	Predicted GO term	N1	k1	N2	k2	Protein motif	Knockout phenotype	Localization
1	YPR204W	mitotic recombination	0	0	2	2	Mitochondrial energy transfer proteins signature
1	YPR204W	DNA recombination	0	0	2	2	ATP/GTP-binding site motif A
1	YPL264C	sphingolipid metabolism	33	5	0	0			integral membrane / endomembranes (if not assigned to a specific membrane)
1	YPL264C	membrane lipid metabolism	33	6	0	0			integral membrane / endomembranes (if not assigned to a specific membrane)
1	YPL264C	lipid metabolism	33	10	0	0			integral membrane / endomembranes (if not assigned to a specific membrane)
1	YPL264C	lipid biosynthesis	33	9	0	0			integral membrane / endomembranes (if not assigned to a specific membrane)
1	YPL230W	protein amino acid phosphorylation	0	0	33	5
1	YPL230W	generation of precursor metabolites and energy	0	0	33	8
1	YPL230W	carbohydrate metabolism	0	0	33	6
1	YPL183C	rRNA processing	2	0	99	43	Beta-transducin family Trp-Asp		cytoplasm
1	YPL166W	monosaccharide metabolism	3	0	26	5			cytoplasm
1	YPL166W	carbohydrate metabolism	3	1	26	6
1	YOR285W	carbohydrate metabolism	5	0	34	7
1	YOR252W	rRNA processing	4	1	62	40			cytoplasm
1	YOR189W	establishment and/or maintenance of chromatin architecture	10	7	0	0
1	YOR189W	DNA packaging	10	7	0	0
1	YOR189W	chromatin remodeling	10	7	0	0
1	YOR141C	establishment and/or maintenance of chromatin architecture	15	13	0	0
1	YOR141C	DNA packaging	15	13	0	0
1	YOR141C	chromatin remodeling	15	9	0	0
1	YOR131C	ubiquitin-dependent protein catabolism	0	0	5	4
1	YOR131C	proteolysis	0	0	5	5
1	YOR021C	rRNA processing	1	0	40	21			cytoplasm
1	YOL022C	rRNA processing	2	0	76	35			cytoplasm
1	YNR024W	rRNA processing	10	8	6	2
1	YNR024W	RNA catabolism	10	8	6	0
1	YNR024W	mRNA catabolism	10	8	6	0
1	YNR024W	35S primary transcript processing	10	7	6	1
1	YNL335W	thiamin metabolism	2	0	3	2
1	YNL335W	thiamin biosynthesis	2	0	3	2
1	YNL215W	establishment and/or maintenance of chromatin architecture	11	8	0	0
1	YNL215W	DNA packaging	11	8	0	0
1	YNL215W	chromatin remodeling	11	7	0	0
1	YNL212W	cytoskeleton organization and biogenesis	8	6	0	0
1	YNL200C	monosaccharide metabolism	0	0	15	4			cytoplasm
1	YNL200C	monosaccharide catabolism	0	0	15	4
1	YNL200C	cellular carbohydrate catabolism	0	0	15	4
1	YNL200C	carbohydrate catabolism	0	0	15	4
1	YNL200C	alcohol catabolism	0	0	15	4
1	YNL175C	rRNA processing	56	20	235	74			nucleolus
1	YNL175C	ribosomal large subunit biogenesis	56	8	235	14			nucleolus
1	YNL175C	ribosomal large subunit assembly and maintenance	56	8	235	24			nucleolus
1	YNL132W	rRNA processing	66	23	201	61	ATP/GTP-binding site motif A		nucleolus
1	YNL132W	35S primary transcript processing	66	13	201	28			nucleolus
1	YNL022C	rRNA processing	2	0	93	45			cytoplasm, nucleolus
1	YNL022C	35S primary transcript processing	2	0	93	24			nucleolus
1	YMR315W	monosaccharide metabolism	6	0	19	5			cytoplasm
1	YMR315W	carbohydrate metabolism	6	0	19	7
1	YMR310C	rRNA processing	8	3	65	39
1	YMR310C	35S primary transcript processing	8	3	65	18
1	YMR269W	rRNA processing	1	0	23	12			nucleolus
1	YMR215W	secretory pathway	40	11	3	0
1	YLR315W	chromosome segregation	12	7	1	0			cytoskeleton spindle pole body
1	YLR312C	generation of precursor metabolites and energy	2	0	23	8
1	YLR149C	protein amino acid phosphorylation	1	0	39	4
1	YLR149C	monosaccharide metabolism	1	0	39	9			cytoplasm
1	YLR149C	glucose metabolism	1	0	39	8
1	YLR149C	generation of precursor metabolites and energy	1	0	39	10
1	YLR149C	carbohydrate metabolism	1	0	39	14
1	YLL066C	mitotic recombination	0	0	3	3	Mitochondrial energy transfer proteins signature
1	YLL066C	DNA recombination	0	0	3	3	ATP/GTP-binding site motif A
1	YKR088C	ER to Golgi vesicle-mediated transport	10	2	0	0			golgi membrane, golgi-ER transport vesicles, golgi-vacuole transport vesicles
1	YKL151C	carbohydrate metabolism	1	0	8	4
1	YKL091C	monosaccharide metabolism	1	0	33	6			cytoplasm
1	YKL091C	cellular carbohydrate catabolism	1	0	33	5
1	YKL091C	carbohydrate metabolism	1	0	33	10
1	YKL091C	carbohydrate catabolism	1	0	33	5
1	YKL065C	membrane lipid metabolism	45	7	2	0			ER membrane
1	YKL065C	lipid metabolism	45	11	2	0			ER membrane
1	YKL065C	lipid biosynthesis	45	8	2	0			ER membrane
1	YJR082C	protein amino acid acetylation	23	7	0	0
1	YJR082C	histone modification	23	7	0	0
1	YJR082C	histone acetylation	23	7	0	0
1	YJR082C	establishment and/or maintenance of chromatin architecture	23	11	0	0
1	YJR082C	DNA packaging	23	11	0	0
1	YJR082C	covalent chromatin modification	23	7	0	0
1	YJR082C	chromatin modification	23	10	0	0
1	YJR008W	generation of precursor metabolites and energy	1	0	36	7
1	YJL163C	generation of precursor metabolites and energy	1	0	31	7
1	YJL161W	carbohydrate metabolism	0	0	18	5
1	YIL177C	mitotic recombination	2	0	2	2	Mitochondrial energy transfer proteins signature
1	YIL177C	DNA recombination	2	0	2	2	ATP/GTP-binding site motif A
1	YIL172C	oxidative phosphorylation	0	0	7	4
1	YIL172C	generation of precursor metabolites and energy	0	0	7	5
1	YIL172C	electron transport	0	0	7	4			cytoplasm
1	YIL172C	ATP synthesis coupled electron transport (sensu Eukaryota)	0	0	7	4
1	YIL172C	ATP synthesis coupled electron transport	0	0	7	4
1	YIL172C	acetyl-CoA metabolism	0	0	7	3
1	YIL170W	hexose transport	1	0	2	2
1	YIL170W	carbohydrate transport	1	0	2	2			plasma membrane
1	YIL127C	rRNA processing	1	0	113	65			nucleolus
1	YIL127C	35S primary transcript processing	1	0	113	30			nucleolus
1	YIL096C	rRNA processing	4	0	68	44			nucleolus
1	YIL096C	35S primary transcript processing	4	0	68	19			nucleolus
1	YIL060W	Ty element transposition	1	0	2	2
1	YIL060W	DNA transposition	1	0	2	2
1	YHR219W	mitotic recombination	0	0	3	3
1	YHR219W	DNA recombination	0	0	3	3
1	YHR198C	aerobic respiration	4	0	4	3
1	YHR140W	secretory pathway	52	13	0	0
1	YHR140W	membrane lipid metabolism	52	9	0	0			integral membrane / endomembranes (if not assigned to a specific membrane)
1	YHR140W	lipid metabolism	52	15	0	0			integral membrane / endomembranes (if not assigned to a specific membrane)
1	YHR097C	carbohydrate metabolism	2	1	13	4
1	YHL050C	mitotic recombination	0	0	2	2
1	YHL050C	DNA recombination	0	0	2	2	ATP/GTP-binding site motif A
1	YHL039W	rRNA processing	2	0	37	19			cytoplasm
1	YHL023C	M phase	1	1	17	4
1	YHL023C	mitotic cell cycle	1	1	17	4
1	YHL021C	monosaccharide metabolism	6	0	33	7
1	YHL021C	glucose metabolism	6	0	33	6
1	YHL021C	generation of precursor metabolites and energy	6	0	33	9
1	YHL021C	energy reserve metabolism	6	0	33	6
1	YHL021C	carbohydrate metabolism	6	0	33	13
1	YHL021C	carbohydrate biosynthesis	6	0	33	5
1	YGR187C	rRNA processing	8	0	79	44			cytoplasm
1	YGR067C	main pathways of carbohydrate metabolism	9	0	16	6
1	YGR067C	generation of precursor metabolites and energy	9	0	16	8
1	YGR067C	carbohydrate metabolism	9	0	16	6
1	YGL128C	RNA splicing, via transesterification reactions with bulged adenosine as nucleophile	14	13	0	0
1	YGL128C	RNA splicing, via transesterification reactions	14	13	0	0
1	YER092W	establishment and/or maintenance of chromatin architecture	14	10	0	0
1	YER092W	DNA packaging	14	10	0	0
1	YER092W	chromatin remodeling	14	9	0	0
1	YER079W	carbohydrate metabolism	4	0	31	6
1	YER067W	carbohydrate metabolism	3	0	7	5
1	YEL077C	mitotic recombination	2	0	2	2	Mitochondrial energy transfer proteins signature
1	YEL077C	DNA recombination	2	0	2	2	ATP/GTP-binding site motif A
1	YEL018W	regulation of transcription from RNA polymerase II promoter	12	6	1	0			cytoplasm
1	YEL018W	protein amino acid acetylation	12	7	1	0
1	YEL018W	histone modification	12	7	1	0
1	YEL018W	histone acetylation	12	7	1	0
1	YEL018W	establishment and/or maintenance of chromatin architecture	12	11	1	0
1	YEL018W	DNA packaging	12	11	1	0
1	YEL018W	covalent chromatin modification	12	7	1	0
1	YDR383C	chromosome segregation	14	7	0	0
1	YDR361C	rRNA processing	4	0	72	42			cytoplasm
1	YDR307W	lipid metabolism	21	8	0	0
1	YDR161W	rRNA processing	5	0	62	30			cytoplasm
1	YDL199C	protein amino acid phosphorylation	9	0	25	4
1	YDL167C	rRNA processing	3	0	93	46			cytoplasm
1	YDL167C	35S primary transcript processing	3	0	93	23
1	YCR016W	rRNA processing	9	4	117	58			nucleolus
1	YCR016W	35S primary transcript processing	9	4	117	25			nucleolus
1	YCL042W	carbohydrate metabolism	1	0	9	5
1	YBR230C	protein amino acid phosphorylation	2	0	22	4
1	YBR230C	carbohydrate metabolism	2	0	22	6
1	YBR139W	generation of precursor metabolites and energy	6	1	12	4
1	YBR139W	energy derivation by oxidation of organic compounds	6	1	12	4
1	YBR139W	carbohydrate metabolism	6	1	12	5
1	YBR056W	monosaccharide metabolism	0	0	29	5			cytoplasm
1	YBR056W	carbohydrate metabolism	0	0	29	8
1	YBR053C	carbohydrate metabolism	0	0	27	6
1	YBL049W	regulation of gluconeogenesis	11	6	23	0
1	YBL049W	regulation of carbohydrate metabolism	11	6	23	1
1	YBL049W	negative regulation of metabolism	11	7	23	0
1	YBL049W	negative regulation of gluconeogenesis	11	6	23	0
1	YBL049W	main pathways of carbohydrate metabolism	11	6	23	1
1	YBL049W	generation of precursor metabolites and energy	11	6	23	3
1	YBL028C	rRNA processing	0	0	119	65			nucleolus
1	YBL028C	35S primary transcript processing	0	0	119	29			nucleolus
0.999	YPL264C	sphingolipid biosynthesis	33	5	0	0
0.999	YPL264C	secretory pathway	33	9	0	0
0.999	YPL246C	actin filament organization	8	5	0	0
0.999	YOR252W	35S primary transcript processing	4	0	62	18
0.999	YOL007C	DNA replication	0	0	9	4
0.999	YOL007C	DNA repair	0	0	9	3
0.999	YNL132W	processing of 20S pre-rRNA	66	10	201	21			nucleolus
0.999	YMR181C	generation of precursor metabolites and energy	6	1	6	3
0.999	YMR114C	generation of precursor metabolites and energy	1	0	12	4
0.999	YML118W	generation of precursor metabolites and energy	0	0	4	3
0.999	YML108W	rRNA processing	3	0	22	14			cytoplasm
0.999	YLR455W	rRNA processing	21	8	0	0
0.999	YLR312C	carbohydrate metabolism	2	0	23	5
0.999	YLR151C	mitotic cell cycle	3	0	10	4
0.999	YKL091C	macromolecule catabolism	1	0	33	7			cytoplasm
0.999	YKL091C	cellular macromolecule catabolism	1	0	33	7			cytoplasm
0.999	YKL091C	aldehyde metabolism	1	0	33	4
0.999	YJR008W	carbohydrate metabolism	1	0	36	6
0.999	YJR003C	rRNA processing	0	0	35	16
0.999	YJL161W	monosaccharide metabolism	0	0	18	4
0.999	YJL151C	actin filament organization	6	5	0	0
0.999	YIR003W	cytoskeleton organization and biogenesis	7	4	0	0			cytoskeleton actin cytoskeleton
0.999	YHR140W	sphingolipid metabolism	52	5	0	0			integral membrane / endomembranes (if not assigned to a specific membrane)
0.999	YHR029C	protein amino acid methylation	5	3	12	0
0.999	YHR029C	histone methylation	5	3	12	0
0.999	YHL042W	amino acid transport	35	5	0	0
0.999	YHL021C	disaccharide metabolism	6	0	33	4
0.999	YHL013C	rRNA processing	0	0	18	12			cytoplasm
0.999	YGR295C	lipid metabolism	15	6	2	0
0.999	YGR283C	35S primary transcript processing	4	3	13	3			nucleolus
0.999	YGR173W	rRNA processing	7	1	54	22	ATP/GTP-binding site motif A		cytoplasm
0.999	YGL128C	nuclear mRNA splicing via U2-type spliceosome	14	4	0	0
0.999	YFR016C	regulation of cell organization and biogenesis	6	3	0	0
0.999	YER101C	generation of precursor metabolites and energy	0	0	13	4
0.999	YDR070C	carbohydrate metabolism	2	1	18	4
0.999	YBR271W	rRNA processing	2	0	16	12			cytoplasm
0.999	YBL049W	negative regulation of cellular metabolism	11	6	23	0
0.999	YBL046W	establishment and/or maintenance of chromatin architecture	10	6	0	0
0.999	YBL046W	DNA packaging	10	6	0	0
0.998	YPL267W	mitotic cell cycle	2	1	5	3
0.998	YOR161C	monosaccharide metabolism	2	0	5	3
0.998	YNL200C	carbohydrate metabolism	0	0	15	4
0.998	YMR191W	ubiquitin-dependent protein catabolism	4	4	2	0
0.998	YMR191W	proteolysis	4	4	2	0
0.998	YLR151C	M phase	3	0	10	4
0.998	YLR149C	main pathways of carbohydrate metabolism	1	0	39	5
0.998	YLR051C	rRNA processing	7	1	15	9			cytoplasm, nucleolus
0.998	YLL067C	mitotic recombination	0	0	1	1	Mitochondrial energy transfer proteins signature
0.998	YKL124W	generation of precursor metabolites and energy	4	0	12	4
0.998	YJR067C	mitotic cell cycle	3	0	13	4
0.998	YJL151C	cytoskeleton organization and biogenesis	6	5	0	0
0.998	YJL066C	protein amino acid phosphorylation	3	0	8	3
0.998	YIL060W	DNA recombination	1	0	2	2
0.998	YHR198C	generation of precursor metabolites and energy	4	0	4	3
0.998	YHR033W	cellular morphogenesis	18	7	0	0
0.998	YGR295C	lipid biosynthesis	15	5	2	0
0.998	YGR201C	generation of precursor metabolites and energy	2	0	13	4
0.998	YGR201C	energy derivation by oxidation of organic compounds	2	0	13	4
0.998	YGL110C	M phase	1	0	15	4
0.998	YER067W	monosaccharide metabolism	3	0	7	3			cytoplasm
0.998	YDL204W	monosaccharide metabolism	5	0	22	4			cytoplasm
0.998	YBR230C	generation of precursor metabolites and energy	2	0	22	5
0.998	YBR056W	cellular macromolecule catabolism	0	0	29	6			cytoplasm
0.998	YBR053C	cellular carbohydrate metabolism	0	0	27	5
0.998	YBL049W	carbohydrate metabolism	11	6	23	2
0.997	YPL246C	cytoskeleton organization and biogenesis	8	5	0	0
0.997	YPL166W	glucose metabolism	3	0	26	4
0.997	YOR285W	cellular macromolecule catabolism	5	1	34	6			cytoplasm
0.997	YNL200C	aldehyde metabolism	0	0	15	3
0.997	YLR387C	ubiquitin-dependent protein catabolism	1	0	2	2
0.997	YKL187C	cation transport	0	0	4	2			integral membrane / endomembranes (if not assigned to a specific membrane)
0.997	YKL065C	amino acid transport	45	5	2	0
0.997	YJR067C	M phase	3	0	13	4
0.997	YJR008W	energy derivation by oxidation of organic compounds	1	0	36	6
0.997	YJL057C	protein amino acid phosphorylation	5	0	16	2	Protein kinases signatures and profile
0.997	YER067W	glucose metabolism	3	0	7	3
0.997	YDR307W	membrane lipid metabolism	21	5	0	0
0.997	YCL042W	monosaccharide metabolism	1	0	9	3			cytoplasm
0.997	YBR056W	monosaccharide catabolism	0	0	29	4
0.997	YBR056W	cellular carbohydrate catabolism	0	0	29	4
0.997	YBR056W	carbohydrate catabolism	0	0	29	4
0.997	YBR056W	alcohol catabolism	0	0	29	4
0.997	YBL049W	glucose metabolism	11	6	23	0
0.996	YOR161C	carbohydrate metabolism	2	0	5	3
0.996	YMR196W	generation of precursor metabolites and energy	2	0	6	3
0.996	YMR196W	cellular carbohydrate catabolism	2	0	6	3
0.996	YMR196W	carbohydrate catabolism	2	0	6	3
0.996	YMR124W	reproduction	8	4	0	0			bud neck , cell periphery
0.996	YLR387C	proteolysis	1	0	2	2
0.996	YJL023C	M phase	2	1	10	3
0.996	YIL127C	processing of 20S pre-rRNA	1	0	113	20			nucleolus
0.996	YGR187C	35S primary transcript processing	8	0	79	20
0.996	YCL042W	glucose metabolism	1	0	9	3
0.996	YBR056W	macromolecule catabolism	0	0	29	6			cytoplasm
0.995	YMR196W	cellular carbohydrate metabolism	2	0	6	3
0.995	YMR196W	carbohydrate metabolism	2	0	6	3
0.995	YKL091C	monosaccharide catabolism	1	0	33	4
0.995	YKL091C	alcohol catabolism	1	0	33	4
0.995	YGR283C	rRNA processing	4	3	13	3			nucleolus
0.995	YDR482C	spliceosome assembly	12	3	0	0
0.995	YDR026C	transcription from RNA polymerase I promoter	8	3	0	0			nucleolus
0.995	YCR016W	rRNA modification	9	3	117	9
0.995	YAL027W	endocytosis	24	6	0	0
0.994	YPL183C	35S primary transcript processing	2	0	99	21
0.994	YJR111C	amino acid biosynthesis	0	0	5	4
0.994	YJL149W	SCF-dependent proteasomal ubiquitin-dependent protein catabolism	4	3	0	0
0.994	YJL149W	protein ubiquitination	4	3	0	0
0.994	YIL057C	generation of precursor metabolites and energy	2	0	7	3
0.994	YGR236C	generation of precursor metabolites and energy	2	0	7	3
0.994	YGR067C	acetyl-CoA metabolism	9	0	16	3
0.994	YDR070C	aldehyde metabolism	2	0	18	3
0.994	YDL156W	DNA replication, synthesis of RNA primer	12	3	0	0
0.994	YDL156W	DNA-dependent DNA replication	12	4	0	0
0.993	YOR285W	macromolecule catabolism	5	1	34	6			cytoplasm
0.993	YOR285W	alcohol catabolism	5	0	34	4
0.993	YLR149C	carbohydrate biosynthesis	1	0	39	4
0.993	YJL163C	carbohydrate metabolism	1	0	31	5
0.993	YGR236C	energy derivation by oxidation of organic compounds	2	0	7	3
0.993	YGR206W	ubiquitin-dependent protein catabolism via the multivesicular body pathway	3	2	0	0
0.993	YDL176W	regulation of gluconeogenesis	4	2	0	0
0.993	YDL176W	negative regulation of gluconeogenesis	4	2	0	0
0.993	YDL021W	carbohydrate metabolism	0	0	8	3
0.993	YCR043C	protein amino acid glycosylation	12	3	5	1
0.993	YBR280C	SCF-dependent proteasomal ubiquitin-dependent protein catabolism	5	3	4	0
0.993	YBR053C	cell homeostasis	0	0	27	3
0.993	YBL046W	chromatin assembly or disassembly	10	5	0	0
0.993	YAR066W	mitotic recombination	2	0	16	3
0.993	YAR066W	DNA recombination	2	0	16	4
0.992	YPL166W	protein amino acid phosphorylation	3	0	26	3
0.992	YPL105C	RNA splicing, via transesterification reactions with bulged adenosine as nucleophile	5	3	1	0
0.992	YPL105C	RNA splicing, via transesterification reactions	5	3	1	0
0.992	YPL105C	nuclear mRNA splicing, via spliceosome	5	3	1	0
0.992	YOR252W	processing of 20S pre-rRNA	4	1	62	15
0.992	YHL021C	cellular carbohydrate catabolism	6	0	33	4
0.992	YHL021C	carbohydrate catabolism	6	0	33	4
0.992	YDR307W	fatty acid metabolism	21	5	0	0
0.992	YBR280C	protein ubiquitination	5	3	4	0
0.991	YOR285W	cellular carbohydrate catabolism	5	0	34	4
0.991	YOR285W	carbohydrate catabolism	5	0	34	4
0.991	YJR008W	cell communication	1	0	36	5
0.991	YHR179W	DNA repair	19	6	0	0
0.991	YHR097C	monosaccharide metabolism	2	0	13	3			cytoplasm
0.991	YFR016C	actin polymerization and/or depolymerization	6	3	0	0
0.99	YPL054W	generation of precursor metabolites and energy	0	0	9	3
0.99	YOR289W	alcohol metabolism	2	0	22	4
0.99	YOL048C	alcohol metabolism	0	0	6	2			lipid particles
0.99	YNL092W	mRNA metabolism	26	8	0	0			cytoplasm
0.99	YMR107W	energy derivation by oxidation of organic compounds	0	0	19	4
0.99	YJR082C	regulation of transcription from RNA polymerase II promoter	23	6	0	0			cytoplasm
0.99	YJL151C	vesicle-mediated transport	6	4	0	0
0.99	YIL172C	tricarboxylic acid cycle	0	0	7	2
0.99	YHR105W	ER to Golgi vesicle-mediated transport	13	4	0	0
0.99	YER079W	vesicle-mediated transport	4	3	31	2
0.99	YBL049W	gluconeogenesis	11	6	23	0
0.989	YPL039W	chromosome segregation	0	0	14	3
0.989	YOL007C	mitotic cell cycle	0	0	9	3
0.989	YKR088C	post-Golgi vesicle-mediated transport	10	1	0	0			golgi membrane, golgi-ER transport vesicles, golgi-vacuole transport vesicles
0.989	YKL061W	snRNP protein import into nucleus	7	3	0	0
0.989	YKL061W	ribosomal protein import into nucleus	7	3	0	0
0.989	YKL061W	NLS-bearing substrate import into nucleus	7	3	0	0
0.989	YDL156W	DNA replication	12	4	0	0
0.989	YCR016W	processing of 20S pre-rRNA	9	1	117	19			nucleolus
0.989	YBR270C	cytoskeleton organization and biogenesis	19	6	0	0
0.989	YBR052C	cellular macromolecule catabolism	1	0	22	5
0.988	YMR071C	vacuolar transport	7	2	1	0			golgi membrane, golgi-vacuole transport vesicles
0.988	YLR149C	energy reserve metabolism	1	0	39	4
0.988	YKL187C	ion transport	0	0	4	2			integral membrane / endomembranes (if not assigned to a specific membrane)
0.988	YJR015W	secretory pathway	14	5	0	0
0.988	YIL136W	mitochondrion organization and biogenesis	3	2	9	0			mitochondrial outer membrane
0.988	YIL057C	alcohol biosynthesis	2	0	7	2
0.988	YCL045C	vesicle-mediated transport	1	0	38	6
0.988	YBL028C	processing of 20S pre-rRNA	0	0	119	19			nucleolus
0.988	YAL053W	endocytosis	7	2	0	0			bud neck , cell periphery, golgi-vacuole transport vesicles
0.987	YMR310C	rRNA modification	8	3	65	5
0.987	YER079W	response to chemical stimulus	4	2	31	3
0.987	YER079W	cellular macromolecule catabolism	4	1	31	5			cytoplasm
0.987	YDL156W	DNA unwinding during replication	12	3	0	0
0.987	YBR053C	generation of precursor metabolites and energy	0	0	27	5
0.986	YKL061W	mRNA-binding (hnRNP) protein import into nucleus	7	3	0	0
0.986	YHR117W	protein import into mitochondrial matrix	2	1	0	0			mitochondrial outer membrane
0.986	YGR295C	membrane lipid metabolism	15	4	2	0
0.986	YER079W	monosaccharide metabolism	4	0	31	4			cytoplasm
0.986	YCR030C	cell budding	11	1	0	0			bud tip, bud neck , cell periphery
0.985	YMR090W	coenzyme metabolism	2	1	16	3
0.985	YKR088C	endosome transport	10	1	0	0			golgi membrane, golgi-ER transport vesicles, golgi-vacuole transport vesicles
0.985	YKR011C	ubiquitin-dependent protein catabolism	4	0	12	3
0.985	YJL149W	ubiquitin-dependent protein catabolism	4	3	0	0
0.985	YCL045C	secretory pathway	1	0	38	5
0.984	YLR343W	lipid metabolism	10	4	0	0
0.984	YKL061W	snRNA export from nucleus	7	3	0	0
0.984	YIL127C	ribosomal large subunit biogenesis	1	0	113	15			nucleolus
0.984	YFR016C	cytoskeleton organization and biogenesis	6	4	0	0
0.984	YDL211C	protein catabolism	1	0	27	4
0.984	YBR053C	cellular macromolecule catabolism	0	0	27	5
0.983	YPL267W	DNA replication	2	0	5	3
0.983	YKR011C	proteolysis	4	0	12	3
0.983	YKL065C	ion transport	45	6	2	0
0.983	YJL149W	proteolysis	4	3	0	0
0.983	YHR215W	cellular response to starvation	4	0	2	1			extracellular
0.983	YDR361C	35S primary transcript processing	4	0	72	17
0.982	YMR107W	generation of precursor metabolites and energy	0	0	19	4
0.982	YKL023W	response to chemical stimulus	13	5	0	0
0.982	YJL023C	mitotic cell cycle	2	0	10	3
0.982	YGL060W	vesicle-mediated transport	4	2	24	3
0.981	YNL200C	cellular macromolecule catabolism	0	0	15	4			cytoplasm
0.981	YCL045C	cell homeostasis	1	0	38	3
0.98	YPL230W	monosaccharide metabolism	0	0	33	4
0.98	YKL061W	tRNA export from nucleus	7	3	0	0
0.98	YJL057C	cellular carbohydrate catabolism	5	0	16	3
0.98	YJL057C	carbohydrate catabolism	5	0	16	3
0.98	YIL091C	rRNA processing	3	2	0	0			nucleolus
0.98	YHR140W	ion transport	52	6	0	0			integral membrane / endomembranes (if not assigned to a specific membrane), cytoplasm
0.98	YBR108W	endocytosis	5	4	3	0
0.979	YOR228C	generation of precursor metabolites and energy	0	0	2	2
0.979	YLR241W	cation transport	15	4	5	0
0.979	YJL149W	ubiquitin cycle	4	3	0	0
0.979	YJL057C	monosaccharide catabolism	5	0	16	3
0.979	YHR117W	protein targeting to mitochondrion	2	1	0	0			mitochondrial outer membrane
0.979	YDL211C	cellular protein catabolism	1	0	27	4
0.979	YDL199C	generation of precursor metabolites and energy	9	0	25	5
0.978	YJL057C	alcohol catabolism	5	0	16	3
0.978	YGL110C	mitotic cell cycle	1	0	15	3
0.978	YBR052C	macromolecule catabolism	1	0	22	5
0.977	YKL023W	response to biotic stimulus	13	3	0	0
0.977	YIL136W	protein import into mitochondrial matrix	3	1	9	0			mitochondrial outer membrane
0.977	YHR198C	ATP synthesis coupled electron transport (sensu Eukaryota)	4	0	4	2
0.977	YHR198C	ATP synthesis coupled electron transport	4	0	4	2
0.977	YER079W	macromolecule catabolism	4	1	31	5			cytoplasm
0.976	YPL230W	main pathways of carbohydrate metabolism	0	0	33	4
0.976	YMR215W	fatty acid metabolism	40	5	3	0
0.976	YJR015W	protein amino acid N-linked glycosylation	14	3	0	0
0.976	YJL057C	monosaccharide metabolism	5	0	16	3			cytoplasm
0.976	YIL096C	ribosomal large subunit biogenesis	4	1	68	9			nucleolus
0.976	YHR033W	cell growth	18	4	0	0
0.976	YHR029C	histone modification	5	3	12	0
0.976	YDL156W	postreplication repair	12	3	0	0
0.975	YOR289W	response to chemical stimulus	2	0	22	4
0.975	YNL212W	protein folding	8	5	0	0
0.975	YKL023W	response to virus	13	3	0	0
0.975	YKL023W	response to pest, pathogen or parasite	13	3	0	0
0.975	YKL023W	response to exogenous dsRNA	13	3	0	0
0.975	YHR029C	covalent chromatin modification	5	3	12	0
0.974	YOR304C-A	Rho protein signal transduction	2	1	5	0			bud neck , cell periphery
0.974	YMR114C	carbohydrate metabolism	1	0	12	3
0.974	YHR198C	electron transport	4	0	4	2
0.973	YJL163C	lipid metabolism	1	0	31	5
0.973	YHR198C	oxidative phosphorylation	4	0	4	2
0.973	YBR280C	ubiquitin cycle	5	3	4	0
0.972	YER079W	protein amino acid phosphorylation	4	2	31	2
0.972	YDL204W	carbohydrate metabolism	5	0	22	4
0.972	YBR052C	coenzyme metabolism	1	0	22	4
0.971	YOR304C-A	bud site selection	2	1	5	0			bud neck , cell periphery
0.971	YMR071C	endocytosis	7	3	1	0			golgi-vacuole transport vesicles
0.971	YJL163C	cellular lipid metabolism	1	0	31	5
0.971	YCR061W	ion transport	20	3	1	0			cell periphery, integral membrane / endomembranes (if not assigned to a specific membrane)
0.971	YBR053C	macromolecule catabolism	0	0	27	5
0.97	YPL095C	vesicle-mediated transport	3	3	0	0
0.97	YHR033W	regulation of cell size	18	4	0	0
0.97	YER139C	transcription from RNA polymerase II promoter	8	4	0	0			cytoplasm
0.969	YOR304C-A	bipolar bud site selection	2	1	5	0			bud neck , cell periphery
0.969	YDR100W	ER to Golgi vesicle-mediated transport	6	1	0	0			golgi membrane, golgi-ER transport vesicles
0.969	YBR056W	generation of precursor metabolites and energy	0	0	29	5
0.968	YOR285W	monosaccharide metabolism	5	0	34	4			cytoplasm
0.968	YOR189W	regulation of transcription from RNA polymerase II promoter	10	4	0	0
0.968	YNL200C	macromolecule catabolism	0	0	15	4			cytoplasm
0.968	YLR241W	ion transport	15	4	5	0
0.968	YJR008W	monosaccharide metabolism	1	0	36	4			cytoplasm
0.968	YGR111W	aldehyde metabolism	3	0	3	2
0.968	YBR230C	coenzyme metabolism	2	0	22	4
0.967	YPL166W	aldehyde metabolism	3	0	26	3
0.967	YMR315W	monosaccharide catabolism	6	0	19	3
0.967	YIL136W	protein targeting to mitochondrion	3	1	9	0			mitochondrial outer membrane
0.967	YIL091C	processing of 20S pre-rRNA	3	2	0	0			nucleolus
0.967	YHR149C	cell budding	4	0	0	0			bud tip, bud neck , cell periphery
0.967	YDL211C	ion transport	1	0	27	3			cytoplasm
0.966	YMR315W	cellular carbohydrate catabolism	6	0	19	3
0.966	YMR315W	carbohydrate catabolism	6	0	19	3
0.966	YMR315W	alcohol catabolism	6	0	19	3
0.966	YGR283C	rRNA modification	4	3	13	0
0.966	YDR233C	Golgi to plasma membrane transport	7	2	7	0			cell periphery
0.966	YDL211C	macromolecule catabolism	1	0	27	5			cytoplasm
0.965	YPR203W	mitotic recombination	1	0	1	1
0.965	YPL009C	rRNA processing	7	4	0	0			cytoplasm
0.965	YOR305W	RNA splicing, via transesterification reactions	2	2	3	0
0.965	YFL066C	RNA splicing, via transesterification reactions	2	2	0	0
0.965	YDL085C-A	RNA splicing, via transesterification reactions	2	2	0	0
0.964	YPL166W	response to chemical stimulus	3	0	26	4
0.964	YOR305W	RNA splicing, via transesterification reactions with bulged adenosine as nucleophile	2	2	3	0
0.964	YHR149C	chromatin silencing	4	3	0	0
0.964	YGR236C	carbohydrate metabolism	2	1	7	2
0.964	YFL066C	RNA splicing, via transesterification reactions with bulged adenosine as nucleophile	2	2	0	0
0.964	YDL085C-A	RNA splicing, via transesterification reactions with bulged adenosine as nucleophile	2	2	0	0
0.964	YBL049W	monosaccharide metabolism	11	6	23	0
0.963	YOR305W	nuclear mRNA splicing, via spliceosome	2	2	3	0
0.963	YLL023C	ion transport	18	4	1	0
0.963	YFL066C	nuclear mRNA splicing, via spliceosome	2	2	0	0
0.963	YDR070C	monosaccharide metabolism	2	0	18	3
0.963	YDL085C-A	nuclear mRNA splicing, via spliceosome	2	2	0	0
0.962	YCR061W	amino acid transport	20	2	1	0			cell periphery, integral membrane / endomembranes (if not assigned to a specific membrane)
0.961	YMR071C	vacuole organization and biogenesis	7	3	1	0
0.961	YJL084C	glycogen biosynthesis	10	2	0	0
0.96	YLL067C	DNA recombination	0	0	1	1	ATP/GTP-binding site motif A
0.96	YHR029C	urea cycle intermediate metabolism	5	0	12	2
0.96	YHR029C	arginine metabolism	5	0	12	2
0.96	YCR082W	chromatin modification	9	4	0	0
0.959	YPL236C	protein amino acid phosphorylation	1	0	7	1	Protein kinases signatures and profile
0.958	YLR343W	amino acid transport	10	3	0	0
0.958	YJR008W	lipid metabolism	1	0	36	5
0.958	YIL041W	vesicle fusion	4	2	0	0			golgi membrane
0.957	YOR304C-A	small GTPase mediated signal transduction	2	1	5	0			bud neck , cell periphery
0.957	YNL215W	regulation of transcription from RNA polymerase II promoter	11	4	0	0
0.957	YER101C	energy derivation by oxidation of organic compounds	0	0	13	3
0.957	YBR052C	monosaccharide catabolism	1	0	22	3
0.956	YPL230W	cell communication	0	0	33	4
0.956	YPL166W	carbohydrate biosynthesis	3	0	26	3
0.956	YOL083W	carbohydrate metabolism	5	1	18	3
0.956	YMR315W	generation of precursor metabolites and energy	6	0	19	4
0.956	YMR019W	regulation of transcription from RNA polymerase II promoter	5	2	0	0	Fungal Zn
0.956	YHR140W	glycerophospholipid biosynthesis	52	4	0	0
0.956	YDL204W	cell communication	5	2	22	2
0.956	YBR052C	alcohol catabolism	1	0	22	3
0.956	YBL028C	ribosomal large subunit biogenesis	0	0	119	14			nucleolus
0.955	YNL155W	ubiquitin-dependent protein catabolism	6	3	0	0
0.955	YJR008W	cellular lipid metabolism	1	0	36	5
0.955	YHL021C	cellular macromolecule catabolism	6	0	33	6
0.954	YMR315W	glucose metabolism	6	0	19	3
0.954	YLR278C	positive regulation of transcription, DNA-dependent	4	2	0	0	Fungal Zn
0.954	YJR138W	mRNA catabolism	14	4	0	0
0.954	YBR052C	cellular carbohydrate catabolism	1	0	22	3
0.954	YBR052C	carbohydrate catabolism	1	0	22	3
0.953	YOR304C-A	cell budding	2	1	5	0			bud neck , cell periphery
0.953	YMR041C	carbohydrate biosynthesis	2	0	6	2
0.953	YHR149C	chromatin remodeling	4	3	0	0
0.952	YML118W	main pathways of carbohydrate metabolism	0	0	4	2
0.952	YKL061W	protein targeting	7	4	0	0
0.951	YMR215W	sphingolipid biosynthesis	40	4	3	0
0.951	YHR033W	phosphorus metabolism	18	6	0	0
0.951	YHR033W	phosphate metabolism	18	6	0	0
0.951	YDL204W	monosaccharide catabolism	5	0	22	3
0.951	YDL204W	alcohol catabolism	5	0	22	3
0.95	YNL155W	proteolysis	6	3	0	0
0.95	YLR001C	cellular carbohydrate metabolism	0	0	3	2
0.95	YLR001C	carbohydrate metabolism	0	0	3	2
0.95	YJR138W	RNA catabolism	14	4	0	0
0.95	YHR140W	fatty acid metabolism	52	5	0	0
0.949	YKL124W	energy derivation by oxidation of organic compounds	4	0	12	3
0.949	YKL065C	cation transport	45	5	2	0
0.948	YDL204W	cellular carbohydrate catabolism	5	0	22	3
0.948	YDL204W	carbohydrate catabolism	5	0	22	3
0.947	YHR140W	glycerophospholipid metabolism	52	4	0	0
0.946	YKL061W	rRNA export from nucleus	7	3	0	0			cytoplasm
0.946	YDR348C	small GTPase mediated signal transduction	3	1	0	0			bud neck , cell periphery
0.945	YOR304C-A	meiosis I	2	0	5	2
0.945	YDR124W	generation of precursor metabolites and energy	10	4	0	0
0.944	YJL057C	cell communication	5	1	16	2	Protein kinases signatures and profile
0.944	YCR082W	protein amino acid acetylation	9	3	0	0
0.942	YPR172W	water-soluble vitamin metabolism	3	1	7	2
0.942	YPR172W	vitamin metabolism	3	1	7	2
0.942	YPR061C	generation of precursor metabolites and energy	1	0	4	2
0.942	YML074C	transcription from RNA polymerase I promoter	17	3	3	0			nucleolus
0.942	YGR110W	generation of precursor metabolites and energy	1	0	4	2
0.941	YHR029C	arginine biosynthesis	5	0	12	2
0.941	YER049W	tRNA metabolism	9	2	170	20
0.941	YCR082W	histone acetylation	9	3	0	0
0.94	YDL204W	signal transduction	5	2	22	2
0.94	YBR280C	protein amino acid phosphorylation	5	0	4	2
0.939	YPL264C	ion transport	33	4	0	0			integral membrane / endomembranes (if not assigned to a specific membrane)
0.939	YDR505C	mRNA processing	2	2	3	0
0.938	YPL230W	macromolecule catabolism	0	0	33	5
0.938	YHR209W	RNA splicing	2	2	0	0
0.937	YOL087C	translational initiation	18	4	0	0
0.937	YMR215W	amine transport	40	4	3	0
0.937	YCR030C	reproduction	11	1	0	0			bud tip, bud neck , cell periphery
0.936	YLR149C	disaccharide metabolism	1	0	39	3
0.936	YJL084C	vesicle-mediated transport	10	4	0	0
0.936	YER067W	carbohydrate biosynthesis	3	0	7	2
0.935	YLR162W	protein amino acid phosphorylation	0	0	10	2
0.935	YKL061W	protein import into nucleus	7	3	0	0
0.935	YHR179W	endocytosis	19	3	0	0			cytoskeleton actin cytoskeleton
0.934	YMR215W	sphingolipid metabolism	40	4	3	0
0.934	YML118W	carbohydrate metabolism	0	0	4	2
0.934	YGR130C	chromosome segregation	6	3	2	0
0.933	YOL022C	35S primary transcript processing	2	0	76	16
0.932	YMR253C	actin filament organization	4	3	2	0
0.932	YLR278C	positive regulation of metabolism	4	2	0	0	Fungal Zn
0.932	YLR278C	positive regulation of cellular metabolism	4	2	0	0	Fungal Zn
0.932	YLR064W	actin filament organization	4	3	0	0
0.932	YHL042W	lipid biosynthesis	35	5	0	0
0.93	YMR075W	establishment and/or maintenance of chromatin architecture	14	5	0	0
0.93	YMR075W	DNA packaging	14	5	0	0
0.93	YIL110W	rRNA processing	1	0	17	9			cytoplasm
0.93	YDL204W	amine catabolism	5	0	22	3
0.93	YBR270C	establishment and/or maintenance of actin cytoskeleton polarity	19	3	0	0
0.929	YGL110C	regulation of transcription from RNA polymerase II promoter	1	0	15	3			cytoplasm
0.928	YOR285W	response to chemical stimulus	5	0	34	4
0.928	YNR004W	cytoplasm organization and biogenesis	1	1	0	0			nucleolus
0.928	YLL023C	ER to Golgi vesicle-mediated transport	18	4	1	0
0.928	YKL061W	nuclear pore organization and biogenesis	7	3	0	0			cytoplasm
0.927	YMR027W	vacuolar acidification	2	2	1	0
0.927	YDL204W	glucose metabolism	5	0	22	3
0.925	YPR061C	energy derivation by oxidation of organic compounds	1	0	4	2
0.925	YMR071C	post-Golgi vesicle-mediated transport	7	1	1	0			golgi membrane, golgi-vacuole transport vesicles
0.925	YDR275W	ubiquitin-dependent protein catabolism	2	1	3	1
0.924	YDL070W	establishment and/or maintenance of chromatin architecture	9	4	0	0
0.924	YCR082W	establishment and/or maintenance of chromatin architecture	9	4	0	0
0.924	YCL042W	carbohydrate biosynthesis	1	0	9	2
0.923	YOR164C	secretory pathway	6	3	0	0
0.923	YJR008W	signal transduction	1	0	36	5
0.923	YHR033W	mating type switching	18	3	0	0
0.923	YDL070W	DNA packaging	9	4	0	0
0.923	YCR082W	DNA packaging	9	4	0	0
0.923	YAL027W	cell budding	24	5	0	0
0.922	YLR064W	cytoskeleton organization and biogenesis	4	3	0	0
0.922	YHR149C	reproduction	4	0	0	0			bud tip, bud neck , cell periphery
0.922	YBR162C	secretory pathway	8	2	8	2
0.92	YLR199C	ubiquitin-dependent protein catabolism	13	4	0	0
0.92	YLR001C	cellular carbohydrate catabolism	0	0	3	2
0.92	YLR001C	carbohydrate catabolism	0	0	3	2
0.92	YHR033W	filamentous growth	18	4	0	0
0.92	YDR275W	proteolysis	2	1	3	1
0.92	YBR052C	monosaccharide metabolism	1	0	22	3
0.92	YAL018C	amine transport	7	2	0	0			integral membrane / endomembranes (if not assigned to a specific membrane)
0.919	YOR252W	ribosomal large subunit biogenesis	4	1	62	10
0.918	YAL018C	membrane lipid biosynthesis	7	2	0	0			integral membrane / endomembranes (if not assigned to a specific membrane)
0.918	YAL018C	cell ion homeostasis	7	3	0	0
0.917	YMR253C	cytoskeleton organization and biogenesis	4	3	2	0
0.917	YHR149C	establishment and/or maintenance of chromatin architecture	4	3	0	0
0.916	YOL070C	cell budding	5	1	0	0			bud neck , cell periphery
0.916	YKL061W	mRNA export from nucleus	7	3	0	0
0.916	YHR215W	phosphorus metabolism	4	0	2	2
0.916	YHR215W	phosphate metabolism	4	0	2	2
0.916	YHR149C	DNA packaging	4	3	0	0
0.916	YDR124W	aerobic respiration	10	3	0	0
0.915	YKL151C	cellular macromolecule catabolism	1	0	8	3			cytoplasm
0.915	YFL062W	amino acid transport	18	3	2	0
0.915	YDR100W	post-Golgi vesicle-mediated transport	6	1	0	0			golgi membrane, golgi-ER transport vesicles
0.913	YOR161C	glucose metabolism	2	0	5	2
0.913	YOL131W	transcription from RNA polymerase II promoter	10	4	1	0			cytoplasm
0.913	YMR215W	ion transport	40	4	3	1			cytoplasm
0.913	YEL048C	cell communication	4	2	3	1
0.913	YBR053C	energy reserve metabolism	0	0	27	3
0.912	YOR111W	actin cortical patch assembly	2	2	0	0
0.912	YMR124W	bud site selection	8	1	0	0			bud neck , cell periphery
0.912	YMR027W	vacuolar transport	2	2	1	0
0.912	YKL100C	cellular protein catabolism	2	1	3	1
0.912	YJR015W	Golgi vesicle transport	14	4	0	0			cytoplasm
0.912	YFL062W	lipid metabolism	18	4	2	0
0.911	YOR097C	mRNA metabolism	6	3	0	0
0.911	YMR124W	Rho protein signal transduction	8	1	0	0			bud neck , cell periphery
0.911	YJR116W	Golgi vesicle transport	2	2	0	0
0.911	YBR230C	monosaccharide metabolism	2	0	22	3
0.91	YLR323C	RNA splicing, via transesterification reactions	3	2	0	0
0.909	YOL132W	ion transport	25	4	0	0
0.909	YNL022C	ribosomal large subunit biogenesis	2	0	93	12			nucleolus
0.909	YLR199C	proteolysis	13	4	0	0
0.909	YKL061W	RNA export from nucleus	7	3	0	0
0.908	YMR027W	regulation of pH	2	2	1	0
0.908	YHR117W	mitochondrion organization and biogenesis	2	1	0	0			mitochondrial outer membrane
0.908	YHL021C	macromolecule catabolism	6	0	33	6
0.908	YGR111W	response to chemical stimulus	3	1	3	2
0.907	YPL039W	secretory pathway	0	0	14	3
0.907	YMR196W	cellular macromolecule catabolism	2	0	6	3			cytoplasm
0.907	YJL163C	carbohydrate biosynthesis	1	0	31	3
0.906	YNL022C	RNA modification	2	0	93	15			nucleolus
0.906	YMR124W	bipolar bud site selection	8	1	0	0			bud neck , cell periphery
0.906	YLR323C	RNA splicing, via transesterification reactions with bulged adenosine as nucleophile	3	2	0	0
0.906	YHR029C	amino acid metabolism	5	0	12	5			cytoplasm
0.905	YLR323C	nuclear mRNA splicing, via spliceosome	3	2	0	0
0.905	YLR151C	meiosis I	3	0	10	2
0.905	YDR233C	bipolar bud site selection	7	2	7	0			cell periphery
0.905	YDL156W	nucleotide-excision repair	12	3	0	0
0.905	YDL021W	monosaccharide metabolism	0	0	8	2			cytoplasm
0.905	YBR053C	cellular carbohydrate catabolism	0	0	27	3
0.905	YBR053C	carbohydrate catabolism	0	0	27	3
0.904	YJR111C	amino acid metabolism	0	0	5	4			cytoplasm
0.904	YGR295C	sphingolipid metabolism	15	3	2	0
0.904	YDL199C	response to chemical stimulus	9	1	25	3
0.904	YBR025C	DNA recombination	20	4	2	0	ATP/GTP-binding site motif A
0.903	YOL048C	lipid metabolism	0	0	6	1			lipid particles
0.902	YIL172C	main pathways of carbohydrate metabolism	0	0	7	2
0.902	YBR230C	main pathways of carbohydrate metabolism	2	0	22	3
0.902	YBR056W	energy reserve metabolism	0	0	29	3
0.902	YBR053C	lipid metabolism	0	0	27	4
0.901	YMR071C	vesicle fusion	7	2	1	0			golgi membrane
0.901	YLR446W	regulation of transcription from RNA polymerase II promoter	6	3	0	0
0.9	YMR148W	lipid metabolism	0	0	0	0			integral membrane / endomembranes (if not assigned to a specific membrane), lipid particles
0.9	YLR267W	generation of precursor metabolites and energy	2	0	5	2
0.9	YJL084C	cellular macromolecule catabolism	10	4	0	0			cytoplasm
0.9	YDR525W-A	lipid metabolism	0	0	0	0			integral membrane / endomembranes (if not assigned to a specific membrane), lipid particles
0.899	YLR312C	lipid metabolism	2	0	23	4
0.899	YJL057C	signal transduction	5	1	16	2	Protein kinases signatures and profile
0.899	YHL023C	regulation of transcription from RNA polymerase II promoter	1	0	17	3
0.899	YER092W	regulation of transcription from RNA polymerase II promoter	14	4	0	0
0.898	YMR215W	di-, tri-valent inorganic cation homeostasis	40	3	3	0
0.898	YKL100C	macromolecule catabolism	2	1	3	2
0.898	YIL096C	processing of 20S pre-rRNA	4	0	68	13			nucleolus
0.898	YGR295C	membrane lipid biosynthesis	15	3	2	0
0.896	YDL156W	DNA repair	12	4	0	0
0.896	YBR054W	lipid biosynthesis	18	3	0	0			integral membrane / endomembranes (if not assigned to a specific membrane)
0.896	YBR053C	cellular lipid metabolism	0	0	27	4
0.895	YKL065C	sphingolipid metabolism	45	4	2	0
0.895	YCR082W	histone modification	9	3	0	0
0.894	YKL151C	monosaccharide metabolism	1	0	8	2			cytoplasm
0.894	YCR082W	covalent chromatin modification	9	3	0	0
0.893	YNL201C	signal transduction	28	5	0	0
0.893	YCR016W	ribosomal large subunit biogenesis	9	0	117	15			nucleolus
0.893	YBR187W	rRNA processing	10	4	0	0
0.892	YMR181C	aerobic respiration	6	0	6	2			cytoplasm
0.892	YLR312C	cellular lipid metabolism	2	0	23	4
0.892	YDR233C	exocytosis	7	2	7	0			cell periphery
0.891	YOR304C-A	reproduction	2	1	5	0			bud neck , cell periphery
0.891	YJL084C	macromolecule catabolism	10	4	0	0			cytoplasm
0.891	YHR179W	cytokinesis	19	3	0	0			cytoskeleton actin cytoskeleton
0.891	YGR206W	protein targeting	3	3	0	0
0.891	YEL048C	signal transduction	4	2	3	1
0.891	YCL028W	response to DNA damage stimulus	17	5	1	0			cytoplasm
0.89	YDL199C	carbohydrate metabolism	9	0	25	4
0.889	YOL048C	cellular lipid metabolism	0	0	6	1			lipid particles
0.889	YJL084C	biopolymer catabolism	10	4	0	0
0.888	YJL084C	regulation of carbohydrate biosynthesis	10	2	0	0
0.888	YCL042W	disaccharide metabolism	1	0	9	2
0.887	YGL110C	meiosis I	1	0	15	2
0.887	YCR087C-A	chromatin assembly or disassembly	13	4	0	0
0.887	YCL045C	tRNA aminoacylation for protein translation	1	0	38	7
0.886	YOR161C	cellular carbohydrate catabolism	2	0	5	2
0.886	YOR161C	carbohydrate catabolism	2	0	5	2
0.886	YNR004W	ribosome biogenesis	1	1	0	0			cytoplasm, nucleolus
0.886	YAR028W	cellular lipid metabolism	9	3	0	0
0.886	YAL068C	thiamin metabolism	0	0	1	1
0.885	YJR067C	regulation of transcription from RNA polymerase II promoter	3	0	13	3			cytoplasm
0.885	YIL171W	vesicle-mediated transport	6	3	0	0
0.885	YFL034W	vesicle-mediated transport	6	3	0	0
0.884	YAR028W	lipid metabolism	9	3	0	0
0.882	YEL048C	vesicle-mediated transport	4	1	3	0			golgi-vacuole transport vesicles
0.881	YMR196W	alcohol metabolism	2	0	6	2
0.881	YKR088C	vacuolar transport	10	1	0	0			golgi membrane, golgi-ER transport vesicles, golgi-vacuole transport vesicles
0.881	YDL021W	glucose metabolism	0	0	8	2
0.881	YAL068C	thiamin biosynthesis	0	0	1	1
0.88	YPR172W	water-soluble vitamin biosynthesis	3	1	7	1
0.88	YPR172W	vitamin biosynthesis	3	1	7	1
0.88	YIL057C	main pathways of carbohydrate metabolism	2	0	7	2
0.879	YLR356W	cell budding	4	3	1	0
0.879	YKR011C	cell budding	4	3	12	0
0.879	YJR067C	meiosis I	3	0	13	2
0.878	YBL028C	RNA modification	0	0	119	16			nucleolus
0.877	YLR312C	main pathways of carbohydrate metabolism	2	0	23	3
0.877	YJR111C	amino acid and derivative metabolism	0	0	5	4			cytoplasm
0.877	YBR280C	cellular response to starvation	5	1	4	1
0.876	YKL151C	macromolecule catabolism	1	0	8	3			cytoplasm
0.876	YHR117W	protein import	2	1	0	0			mitochondrial outer membrane
0.876	YHR029C	mRNA 3'-end processing	5	2	12	0
0.875	YPL264C	fatty acid metabolism	33	4	0	0
0.875	YLR241W	lipid metabolism	15	2	5	2
0.874	YHR029C	amino acid and derivative metabolism	5	0	12	5			cytoplasm
0.874	YGR043C	response to chemical stimulus	3	0	14	3
0.874	YFL062W	sphingolipid metabolism	18	3	2	0
0.874	YDR233C	vesicle docking during exocytosis	7	2	7	0
0.873	YOR285W	coenzyme metabolism	5	0	34	4
0.873	YKL061W	protein export from nucleus	7	3	0	0
0.873	YER079W	generation of precursor metabolites and energy	4	0	31	5
0.873	YCR079W	generation of precursor metabolites and energy	16	4	0	0
0.873	YAL018C	membrane lipid metabolism	7	2	0	0			integral membrane / endomembranes (if not assigned to a specific membrane)
0.872	YLR412W	protein targeting to membrane	1	1	1	1
0.872	YHR149C	chromatin assembly or disassembly	4	3	0	0
0.872	YER079W	carbohydrate biosynthesis	4	0	31	3
0.872	YBR270C	regulation of cell growth	19	3	0	0
0.871	YDR348C	reproduction	3	1	0	0			bud neck , cell periphery
0.87	YOR304C-A	cytoskeleton organization and biogenesis	2	2	5	0			bud neck
0.87	YMR123W	mRNA export from nucleus	5	2	0	0			nuclear envelope
0.87	YKL065C	di-, tri-valent inorganic cation homeostasis	45	3	2	0
0.87	YKL039W	vesicle fusion	8	2	0	0			golgi membrane
0.87	YHR029C	RNA 3'-end processing	5	2	12	0
0.87	YCR079W	carbohydrate metabolism	16	4	0	0
0.869	YDL204W	main pathways of carbohydrate metabolism	5	0	22	3
0.868	YOR141C	regulation of transcription from RNA polymerase II promoter	15	4	0	0
0.868	YML131W	chromatin silencing	10	3	0	0
0.868	YKL061W	nuclear organization and biogenesis	7	3	0	0			cytoplasm
0.868	YHR033W	sex determination	18	3	0	0
0.868	YHR033W	mating type determination	18	3	0	0
0.867	YOR304C-A	intracellular signaling cascade	2	1	5	0			bud neck , cell periphery
0.867	YHL023C	meiosis I	1	0	17	2
0.866	YMR114C	carbohydrate biosynthesis	1	0	12	2
0.866	YHR140W	phospholipid biosynthesis	52	4	0	0
0.865	YLR413W	amino acid metabolism	2	0	94	13
0.864	YJL057C	carbohydrate metabolism	5	0	16	3
0.864	YBL010C	mRNA processing	3	2	0	0
0.863	YGR295C	cell homeostasis	15	2	2	1
0.863	YCR079W	coenzyme metabolism	16	3	0	0
0.863	YBL054W	cellular macromolecule catabolism	5	3	1	0			cytoplasm
0.863	YAR066W	meiosis I	2	0	16	2
0.862	YKL027W	DNA packaging	1	0	6	2
0.862	YDR348C	intracellular signaling cascade	3	1	0	0			bud neck , cell periphery
0.861	YMR196W	macromolecule catabolism	2	0	6	3			cytoplasm
0.861	YKL061W	RNA localization	7	3	0	0
0.861	YKL027W	establishment and/or maintenance of chromatin architecture	1	0	6	2
0.859	YPL162C	vacuolar transport	2	1	0	0			vacuolar membrane
0.859	YLR352W	vacuolar acidification	4	2	0	0
0.859	YER158C	cellular morphogenesis	4	3	1	0
0.859	YDR161W	macromolecule catabolism	5	5	62	2			cytoplasm
0.859	YBL054W	macromolecule catabolism	5	3	1	0			cytoplasm
0.858	YOR161C	monosaccharide catabolism	2	0	5	2
0.858	YMR123W	RNA export from nucleus	5	2	0	0			nuclear envelope
0.858	YHL013C	35S primary transcript processing	0	0	18	7
0.857	YMR086W	signal transduction	5	2	0	0			cell periphery
0.857	YKL065C	phospholipid biosynthesis	45	3	2	0			ER membrane
0.857	YJL057C	cellular macromolecule catabolism	5	0	16	4			cytoplasm
0.857	YDR307W	sphingolipid biosynthesis	21	3	0	0
0.857	YCL045C	Golgi vesicle transport	1	0	38	4
0.857	YBL054W	biopolymer catabolism	5	3	1	0
0.856	YOR161C	alcohol catabolism	2	0	5	2
0.856	YOL132W	organic acid transport	25	3	0	0
0.856	YMR124W	cell budding	8	1	0	0			bud neck , cell periphery
0.856	YDR233C	bud site selection	7	2	7	0			cell periphery
0.855	YOL132W	carboxylic acid transport	25	3	0	0
0.855	YGL242C	cell budding	5	3	1	0
0.854	YMR041C	carbohydrate metabolism	2	0	6	2
0.854	YKL091C	energy reserve metabolism	1	0	33	3
0.853	YMR041C	generation of precursor metabolites and energy	2	0	6	2
0.852	YIL172C	carbohydrate metabolism	0	0	7	2
0.852	YBR052C	response to chemical stimulus	1	0	22	3
0.851	YBR241C	ion transport	1	0	1	0	Prokaryotic membrane lipoprotein lipid attachment site		integral membrane / endomembranes (if not assigned to a specific membrane), vacuolar membrane
0.85	YMR107W	cell wall organization and biogenesis	0	0	19	2
0.85	YIR003W	filamentous growth	7	3	0	0
0.85	YCR030C	bud site selection	11	1	0	0			bud neck , cell periphery
0.849	YHL042W	membrane lipid biosynthesis	35	4	0	0
0.847	YHR140W	sphingolipid biosynthesis	52	4	0	0
0.847	YHR127W	RNA export from nucleus	5	2	1	1
0.847	YER079W	alcohol catabolism	4	0	31	3
0.846	YDR533C	response to chemical stimulus	6	0	11	3
0.845	YIL057C	alcohol metabolism	2	0	7	2
0.845	YGL242C	endocytosis	5	3	1	0
0.845	YER087W	tRNA metabolism	2	1	0	0	Aminoacyl-transfer RNA synthetases class-II signatures
0.844	YJL207C	vesicle-mediated transport	5	1	0	0			golgi-vacuole transport vesicles
0.844	YDL176W	gluconeogenesis	4	2	0	0
0.844	YAL018C	lipid biosynthesis	7	2	0	0			integral membrane / endomembranes (if not assigned to a specific membrane)
0.843	YOR220W	cell communication	7	2	2	1
0.843	YMR041C	energy derivation by oxidation of organic compounds	2	0	6	2
0.842	YPL186C	macromolecule catabolism	0	0	13	3			cytoplasm
0.842	YKL100C	protein catabolism	2	1	3	1
0.842	YER079W	monosaccharide catabolism	4	0	31	3
0.842	YCR030C	bipolar bud site selection	11	1	0	0			bud neck , cell periphery
0.841	YOR007C	response to pheromone during conjugation with cellular fusion	3	2	2	0
0.841	YMR107W	carbohydrate metabolism	0	0	19	3
0.84	YNL201C	cell communication	28	5	0	0
0.84	YML074C	ribosome biogenesis	17	5	3	0			nucleolus
0.839	YMR124W	small GTPase mediated signal transduction	8	1	0	0			bud neck , cell periphery
0.838	YPL191C	signal transduction	2	1	0	0	Prenyl group binding site
0.838	YOR304C-A	signal transduction	2	1	5	0			bud neck , cell periphery
0.838	YLR412W	protein targeting to ER	1	1	1	1
0.837	YDR307W	sphingolipid metabolism	21	3	0	0
0.837	YDR084C	ER to Golgi vesicle-mediated transport	9	0	0	0			golgi membrane, golgi-ER transport vesicles, golgi-vacuole transport vesicles
0.836	YLR352W	regulation of pH	4	2	0	0
0.835	YLR177W	small GTPase mediated signal transduction	3	2	0	0
0.834	YOR289W	cellular macromolecule catabolism	2	0	22	3			cytoplasm, nuclear envelope
0.833	YOR093C	mRNA metabolism	7	3	0	0
0.833	YKL063C	mitotic cell cycle	2	0	6	2
0.833	YGR136W	actin cytoskeleton organization and biogenesis	9	3	0	0
0.833	YCR030C	endocytosis	11	2	0	0			bud neck , cell periphery
0.832	YLR030W	secretory pathway	2	0	11	3
0.831	YOR141C	chromatin assembly or disassembly	15	4	0	0
0.831	YLR455W	rRNA modification	21	3	0	0
0.831	YKL151C	cellular carbohydrate catabolism	1	0	8	2
0.831	YKL151C	carbohydrate catabolism	1	0	8	2
0.831	YBR053C	response to chemical stimulus	0	0	27	3
0.83	YBR054W	lipid metabolism	18	3	0	0			integral membrane / endomembranes (if not assigned to a specific membrane)
0.828	YOR021C	macromolecule catabolism	1	0	40	5			cytoplasm
0.828	YKL065C	protein amino acid glycosylation	45	4	2	0			ER membrane
0.828	YBR280C	proteolysis	5	3	4	0
0.827	YLR352W	vacuolar transport	4	2	0	0
0.827	YLR241W	post-Golgi vesicle-mediated transport	15	3	5	0
0.827	YER101C	lipid metabolism	0	0	13	3
0.827	YAL027W	bud site selection	24	4	0	0
0.826	YGR136W	actin filament-based process	9	3	0	0
0.825	YPL230W	alcohol catabolism	0	0	33	3
0.825	YJR015W	protein amino acid glycosylation	14	3	0	0			cytoplasm
0.825	YDR070C	response to chemical stimulus	2	1	18	2
0.824	YNL144C	carbohydrate transport	1	0	2	1
0.824	YJR116W	secretory pathway	2	2	0	0
0.822	YPL137C	histone modification	2	2	0	0
0.822	YOR173W	mitosis	5	3	0	0
0.822	YOL070C	reproduction	5	1	0	0			bud neck , cell periphery
0.822	YLR449W	ribosomal large subunit assembly and maintenance	27	4	218	14			nucleolus
0.822	YDL156W	DNA recombination	12	3	0	0
0.821	YML037C	vesicle-mediated transport	0	0	0	0			golgi-vacuole transport vesicles
0.821	YHR033W	reproduction	18	5	0	0
0.821	YCR079W	main pathways of carbohydrate metabolism	16	3	0	0
0.82	YPL137C	covalent chromatin modification	2	2	0	0
0.82	YPL039W	Golgi vesicle transport	0	0	14	3
0.82	YIR003W	regulation of cell organization and biogenesis	7	2	0	0
0.819	YPR203W	DNA recombination	1	0	1	1
0.819	YPL230W	monosaccharide catabolism	0	0	33	3
0.818	YOR304C-A	M phase	2	0	5	2
0.818	YJR134C	vesicle-mediated transport	4	1	0	0			golgi-ER transport vesicles
0.818	YJR015W	lipid biosynthesis	14	3	0	0
0.818	YHR127W	mRNA export from nucleus	5	2	1	1
0.818	YDR348C	signal transduction	3	1	0	0			bud neck , cell periphery
0.817	YLR327C	alcohol metabolism	1	0	8	2
0.817	YKL091C	generation of precursor metabolites and energy	1	0	33	5
0.817	YAL018C	lipid metabolism	7	2	0	0			integral membrane / endomembranes (if not assigned to a specific membrane)
0.816	YER101C	cellular lipid metabolism	0	0	13	3
0.816	YDR533C	cell homeostasis	6	0	11	2
0.815	YGR236C	cellular carbohydrate metabolism	2	0	7	2
0.815	YBL049W	pyruvate metabolism	11	6	23	0
0.814	YLR352W	protein ubiquitination	4	2	0	0
0.814	YGR189C	cell wall organization and biogenesis	2	0	0	0			extracellular, cell wall
0.814	YER079W	cellular carbohydrate catabolism	4	0	31	3
0.814	YER079W	carbohydrate catabolism	4	0	31	3
0.814	YBR056W	response to chemical stimulus	0	0	29	3
0.813	YLR177W	Ras protein signal transduction	3	2	0	0
0.813	YIL057C	carbohydrate metabolism	2	0	7	2
0.813	YGR206W	protein targeting to membrane	3	2	0	0
0.812	YHR179W	cytoskeleton organization and biogenesis	19	3	0	0			cytoskeleton actin cytoskeleton
0.811	YOL137W	post-Golgi vesicle-mediated transport	2	0	0	0			golgi-ER transport vesicles, golgi-vacuole transport vesicles
0.811	YLR053C	nitrogen compound metabolism	3	1	7	3
0.81	YPL236C	metal ion transport	1	0	7	1			vacuolar membrane
0.81	YJR072C	signal transduction	11	3	2	0
0.81	YGR067C	tricarboxylic acid cycle intermediate metabolism	9	0	16	2
0.81	YBR280C	ubiquitin-dependent protein catabolism	5	3	4	0
0.808	YPL230W	signal transduction	0	0	33	4
0.808	YKL124W	vesicle-mediated transport	4	2	12	1
0.807	YEL043W	chromosome segregation	10	3	0	0
0.805	YKR070W	proteolysis	3	2	0	0
0.805	YHL042W	lipid metabolism	35	5	0	0
0.805	YGR206W	proteolysis	3	2	0	0
0.805	YDR428C	proteolysis	3	2	0	0
0.805	YBL060W	proteolysis	3	2	0	0
0.804	YPL191C	cell communication	2	1	0	0	Prenyl group binding site
0.804	YJL149W	G2/M transition of mitotic cell cycle	4	3	0	0
0.803	YKR070W	ubiquitin-dependent protein catabolism	3	2	0	0
0.803	YJR116W	vesicle-mediated transport	2	2	0	0
0.803	YIL136W	protein import	3	1	9	0			mitochondrial outer membrane
0.803	YHL042W	transition metal ion transport	35	3	0	0
0.803	YGR206W	ubiquitin-dependent protein catabolism	3	2	0	0
0.803	YDR428C	ubiquitin-dependent protein catabolism	3	2	0	0
0.803	YCR061W	cation transport	20	2	1	0			cell periphery, integral membrane / endomembranes (if not assigned to a specific membrane)
0.803	YBL060W	ubiquitin-dependent protein catabolism	3	2	0	0
0.802	YOR173W	M phase of mitotic cell cycle	5	3	0	0
0.802	YMR253C	vesicle-mediated transport	4	1	2	0			golgi-ER transport vesicles
0.802	YMR115W	ubiquitin-dependent protein catabolism	0	0	1	1
0.802	YMR086W	cell communication	5	2	0	0			cell periphery
0.802	YAR027W	metal ion homeostasis	32	3	0	0
0.801	YMR321C	amino acid and derivative metabolism	0	0	83	12
0.801	YMR123W	RNA localization	5	2	0	0			nuclear envelope
0.801	YLR419W	chromosome segregation	2	1	1	1
0.8	YOR289W	cell homeostasis	2	0	22	2
0.798	YLL023C	cation transport	18	3	1	0
0.797	YMR071C	cell budding	7	3	1	0
0.796	YPL191C	intracellular signaling cascade	2	1	0	0	Prenyl group binding site
0.796	YHR127W	RNA localization	5	2	1	1
0.796	YHL021C	alcohol catabolism	6	0	33	3
0.795	YKR011C	DNA repair	4	0	12	2
0.795	YJL161W	energy derivation by oxidation of organic compounds	0	0	18	3
0.793	YPL039W	vesicle-mediated transport	0	0	14	3
0.792	YLR031W	autophagy	3	2	1	0
0.791	YOR220W	signal transduction	7	2	2	1
0.791	YBR162C	vesicle-mediated transport	8	2	8	2
0.79	YPL236C	di-, tri-valent inorganic cation transport	1	0	7	1			vacuolar membrane
0.79	YOR289W	macromolecule catabolism	2	0	22	3			cytoplasm, nuclear envelope
0.79	YNR069C	nucleocytoplasmic transport	3	2	0	0			nuclear envelope
0.79	YMR115W	proteolysis	0	0	1	1
0.79	YCR087C-A	DNA-dependent DNA replication	13	3	0	0
0.789	YHR140W	amino acid transport	52	3	0	0			integral membrane / endomembranes (if not assigned to a specific membrane)
0.789	YBR280C	G2/M transition of mitotic cell cycle	5	3	4	0
0.788	YLR412W	secretory pathway	1	1	1	1
0.788	YHL021C	monosaccharide catabolism	6	0	33	3
0.788	YFL062W	cell homeostasis	18	2	2	1
0.787	YPL039W	mitotic cell cycle	0	0	14	2
0.787	YHR117W	protein targeting	2	1	0	0			mitochondrial outer membrane
0.786	YJR008W	aldehyde metabolism	1	0	36	3
0.785	YDL204W	protein amino acid phosphorylation	5	0	22	2
0.784	YBR028C	protein amino acid phosphorylation	3	1	0	0	Protein kinases signatures and profile
0.783	YPL230W	cellular carbohydrate catabolism	0	0	33	3
0.783	YPL230W	carbohydrate catabolism	0	0	33	3
0.782	YDR084C	intra-Golgi vesicle-mediated transport	9	0	0	0			golgi membrane, golgi-ER transport vesicles, golgi-vacuole transport vesicles
0.781	YPL221W	bud site selection	0	0	0	0			bud neck , cell periphery
0.781	YBR241C	cation transport	1	0	1	0	Prokaryotic membrane lipoprotein lipid attachment site		integral membrane / endomembranes (if not assigned to a specific membrane), vacuolar membrane
0.78	YBR139W	carbohydrate biosynthesis	6	0	12	2
0.778	YHR146W	cellular protein catabolism	3	2	0	0
0.777	YJL057C	macromolecule catabolism	5	0	16	4			cytoplasm
0.777	YDR128W	protein folding	14	4	0	0
0.776	YPL230W	response to chemical stimulus	0	0	33	3
0.776	YJL163C	glucose metabolism	1	0	31	3
0.776	YBL031W	cytoplasm organization and biogenesis	2	2	0	0
0.775	YPL039W	M phase	0	0	14	2
0.775	YHR140W	protein amino acid lipidation	52	4	0	0
0.773	YOL132W	sphingolipid metabolism	25	3	0	0
0.773	YDR119W	cation transport	3	0	4	1			vacuolar membrane
0.772	YPL246C	endocytosis	8	3	0	0
0.771	YML074C	cytoplasm organization and biogenesis	17	5	3	0			nucleolus
0.77	YFL062W	membrane lipid metabolism	18	3	2	0
0.77	YDR348C	cell communication	3	1	0	0			bud neck , cell periphery
0.769	YLR149C	glucose catabolism	1	0	39	3
0.769	YHL042W	membrane lipid metabolism	35	4	0	0
0.769	YDL204W	response to chemical stimulus	5	0	22	3
0.768	YOR285W	monosaccharide catabolism	5	0	34	3
0.768	YHR140W	phospholipid metabolism	52	4	0	0
0.768	YDL211C	cell homeostasis	1	0	27	2
0.767	YMR233W	establishment and/or maintenance of chromatin architecture	4	2	13	1
0.767	YMR233W	DNA packaging	4	2	13	1
0.767	YBR230C	cell communication	2	0	22	3
0.766	YOL137W	ER to Golgi vesicle-mediated transport	2	0	0	0			golgi-ER transport vesicles, golgi-vacuole transport vesicles
0.763	YOR304C-A	cell communication	2	1	5	0			bud neck , cell periphery
0.761	YER184C	transcription from RNA polymerase II promoter	2	1	0	0	Fungal Zn
0.761	YER067W	generation of precursor metabolites and energy	3	0	7	2
0.76	YPL165C	DNA packaging	0	0	14	2
0.76	YMR215W	GPI anchor metabolism	40	3	3	0
0.76	YDR307W	secretory pathway	21	5	0	0
0.759	YPL165C	establishment and/or maintenance of chromatin architecture	0	0	14	2
0.758	YMR251W	carbohydrate metabolism	1	1	3	1
0.758	YDR119W	homeostasis	3	0	4	1			vacuolar membrane
0.757	YPL207W	ribosome biogenesis	6	2	2	2
0.757	YMR251W	cellular carbohydrate metabolism	1	1	3	1
0.757	YJL149W	G1/S transition of mitotic cell cycle	4	3	0	0
0.757	YHR146W	protein catabolism	3	2	0	0
0.757	YHL017W	post-Golgi vesicle-mediated transport	5	1	0	0			golgi-vacuole transport vesicles
0.756	YPL137C	chromatin modification	2	2	0	0
0.756	YOL132W	lipid metabolism	25	4	0	0
0.756	YKL065C	phospholipid metabolism	45	3	2	0			ER membrane
0.755	YJL221C	tricarboxylic acid cycle	0	0	1	1
0.755	YGR043C	aldehyde metabolism	3	0	14	2
0.755	YDR233C	cell budding	7	2	7	0			cell periphery
0.754	YPL221W	cell budding	0	0	0	0			bud neck , cell periphery
0.754	YLR327C	energy derivation by oxidation of organic compounds	1	0	8	2
0.753	YBR225W	mitosis	7	3	0	0
0.752	YPL236C	cation transport	1	0	7	1			vacuolar membrane
0.751	YLR001C	cellular macromolecule catabolism	0	0	3	2
0.751	YKL091C	response to chemical stimulus	1	0	33	3
0.749	YMR090W	DNA repair	2	0	16	2
0.748	YOR289W	coenzyme metabolism	2	0	22	3
0.747	YMR233W	vesicle-mediated transport	4	0	13	4
0.747	YJL057C	snRNP protein import into nucleus	5	2	16	0
0.747	YJL057C	ribosomal protein import into nucleus	5	2	16	0
0.747	YJL057C	NLS-bearing substrate import into nucleus	5	2	16	0
0.746	YOR052C	cell homeostasis	4	1	6	1
0.746	YCR004C	small GTPase mediated signal transduction	0	0	1	0	Prenyl group binding site		cell periphery
0.746	YBR225W	regulation of progression through cell cycle	7	3	0	0
0.745	YPL183C	RNA modification	2	1	99	12
0.745	YPL166W	main pathways of carbohydrate metabolism	3	0	26	3
0.745	YDL146W	bud site selection	1	0	0	0			bud neck , cell periphery
0.745	YBR204C	protein catabolism	1	1	7	1
0.744	YPL236C	proteolysis	1	1	7	1
0.744	YLR356W	reproduction	4	3	1	0
0.744	YKR011C	reproduction	4	3	12	0
0.744	YKL124W	mitochondrion inheritance	4	2	12	0
0.742	YMR306W	lipid metabolism	2	2	1	0
0.742	YLR177W	signal transduction	3	2	0	0
0.742	YDL167C	processing of 20S pre-rRNA	3	0	93	17
0.741	YOL007C	establishment and/or maintenance of cell polarity (sensu Fungi)	0	0	9	1			bud neck
0.741	YOL007C	establishment and/or maintenance of cell polarity	0	0	9	1			bud neck
0.741	YMR306W	cellular lipid metabolism	2	2	1	0
0.741	YLR343W	sterol metabolism	10	2	0	0
0.741	YLR343W	sterol biosynthesis	10	2	0	0
0.741	YIL041W	ER to Golgi vesicle-mediated transport	4	1	0	0			golgi membrane
0.741	YGL083W	vesicle-mediated transport	1	0	0	0			golgi-vacuole transport vesicles
0.741	YDR307W	fatty acid biosynthesis	21	4	0	0
0.741	YAL018C	di-, tri-valent inorganic cation homeostasis	7	2	0	0
0.74	YMR071C	cellular morphogenesis	7	3	1	0
0.74	YBR280C	G1/S transition of mitotic cell cycle	5	3	4	0
0.739	YJR015W	lipid metabolism	14	3	0	0
0.738	YPL230W	cellular macromolecule catabolism	0	0	33	4
0.738	YDL176W	regulation of carbohydrate metabolism	4	2	0	0
0.738	YBL031W	ribosome biogenesis	2	2	0	0
0.737	YMR233W	chromatin assembly or disassembly	4	2	13	1
0.737	YLR177W	intracellular signaling cascade	3	2	0	0
0.737	YGR189C	cellular response to starvation	2	0	0	0			extracellular, cell wall
0.737	YGR189C	cell-cell adhesion	2	0	0	0			extracellular, cell wall
0.736	YPL263C	cytoskeleton organization and biogenesis	4	2	18	1
0.736	YDR100W	Golgi to vacuole transport	6	1	0	0			golgi-ER transport vesicles
0.735	YLR413W	amino acid and derivative metabolism	2	0	94	13
0.735	YLR327C	generation of precursor metabolites and energy	1	0	8	2
0.733	YIL127C	RNA modification	1	0	113	14			nucleolus
0.732	YJR072C	cell communication	11	3	2	0
0.731	YLR051C	processing of 20S pre-rRNA	7	1	15	4			nucleolus
0.731	YEL023C	glucose metabolism	17	3	3	0
0.73	YPR004C	aerobic respiration	2	1	0	0			mitochondrial inner membrane
0.73	YNL254C	regulation of transcription from RNA polymerase II promoter	3	2	0	0			cytoplasm
0.73	YKR064W	cofactor metabolism	4	2	0	0
0.73	YDR532C	microtubule cytoskeleton organization and biogenesis	6	1	0	0			cytoskeleton spindle pole body
0.73	YCR087C-A	DNA replication	13	3	0	0
0.73	YBR225W	M phase of mitotic cell cycle	7	3	0	0
0.73	YBR204C	cellular protein catabolism	1	1	7	1
0.729	YOL007C	establishment of cell polarity (sensu Fungi)	0	0	9	1			bud neck
0.729	YLR352W	SCF-dependent proteasomal ubiquitin-dependent protein catabolism	4	2	0	0
0.729	YJR134C	endosome transport	4	1	0	0			golgi-ER transport vesicles
0.728	YMR215W	vesicle-mediated transport	40	9	3	0
0.727	YAL031C	mRNA processing	4	2	0	0
0.726	YDL156W	double-strand break repair	12	3	0	0
0.725	YPL230W	glucose metabolism	0	0	33	3
0.725	YOL007C	establishment of cell polarity	0	0	9	1			bud neck
0.725	YMR215W	metal ion homeostasis	40	3	3	0
0.725	YBR238C	ribosome biogenesis	3	0	8	6			cytoplasm
0.724	YDR084C	post-Golgi vesicle-mediated transport	9	0	0	0			golgi membrane, golgi-ER transport vesicles, golgi-vacuole transport vesicles
0.723	YJL057C	response to chemical stimulus	5	2	16	1
0.723	YJL057C	mRNA-binding (hnRNP) protein import into nucleus	5	2	16	0
0.722	YLR030W	chromosome segregation	2	0	11	2
0.721	YMR086W	endocytosis	5	2	0	0			cell periphery
0.721	YDL206W	lipid metabolism	3	2	0	0
0.72	YPR004C	generation of precursor metabolites and energy	2	1	0	0			mitochondrial inner membrane
0.72	YMR315W	cellular macromolecule catabolism	6	0	19	4			cytoplasm
0.72	YDL206W	cellular lipid metabolism	3	2	0	0
0.72	YCR061W	cell wall organization and biogenesis	20	1	1	1			cell periphery
0.719	YDR533C	cellular carbohydrate catabolism	6	0	11	2
0.719	YDR533C	carbohydrate catabolism	6	0	11	2
0.718	YKR088C	intra-Golgi vesicle-mediated transport	10	0	0	0			golgi membrane, golgi-ER transport vesicles, golgi-vacuole transport vesicles
0.717	YOL137W	intra-Golgi vesicle-mediated transport	2	0	0	0			golgi-ER transport vesicles, golgi-vacuole transport vesicles
0.717	YMR148W	lipid biosynthesis	0	0	0	0			integral membrane / endomembranes (if not assigned to a specific membrane), lipid particles
0.717	YMR002W	vesicle-mediated transport	3	2	0	0
0.717	YJR008W	response to chemical stimulus	1	0	36	3
0.717	YJL163C	cell communication	1	0	31	3
0.717	YFR044C	vesicle-mediated transport	3	2	0	0
0.717	YDR525W-A	lipid biosynthesis	0	0	0	0			integral membrane / endomembranes (if not assigned to a specific membrane), lipid particles
0.717	YCR076C	biopolymer catabolism	7	3	1	0
0.716	YMR124W	conjugation with cellular fusion	8	2	0	0			bud neck
0.716	YMR124W	conjugation	8	2	0	0			bud neck
0.716	YGL060W	response to chemical stimulus	4	1	24	2
0.715	YPL221W	reproduction	0	0	0	0			bud neck , cell periphery
0.715	YHR179W	actin filament-based process	19	2	0	0			cytoskeleton actin cytoskeleton
0.715	YDL146W	cell budding	1	0	0	0			bud neck , cell periphery
0.713	YJL023C	meiosis I	2	1	10	1
0.713	YFL061W	thiamin metabolism	0	0	3	1
0.712	YPL054W	energy derivation by oxidation of organic compounds	0	0	9	2
0.712	YLR343W	steroid biosynthesis	10	2	0	0
0.712	YKR088C	lipid metabolism	10	2	0	0			integral membrane / endomembranes (if not assigned to a specific membrane)
0.712	YHR179W	actin cytoskeleton organization and biogenesis	19	2	0	0			cytoskeleton actin cytoskeleton
0.711	YDL204W	cellular macromolecule catabolism	5	0	22	4			cytoplasm
0.711	YDL167C	RNA modification	3	0	93	16
0.71	YMR075W	chromatin modification	14	4	0	0
0.709	YGR295C	fatty acid metabolism	15	3	2	0
0.709	YGR017W	regulation of cell size	3	2	0	0
0.709	YDR533C	monosaccharide metabolism	6	0	11	2			cytoplasm
0.708	YPL137C	establishment and/or maintenance of chromatin architecture	2	2	0	0
0.707	YPL137C	DNA packaging	2	2	0	0
0.707	YGR206W	protein targeting to vacuole	3	2	0	0
0.707	YAL036C	ribosome biogenesis	11	0	29	15	ATP/GTP-binding site motif A		cytoplasm
0.706	YPR004C	cofactor metabolism	2	1	0	0			mitochondrial inner membrane
0.706	YOL092W	ion transport	0	0	2	0	Prokaryotic membrane lipoprotein lipid attachment site		integral membrane / endomembranes (if not assigned to a specific membrane), cytoplasm, vacuolar membrane
0.706	YLR241W	alcohol metabolism	15	0	5	2
0.706	YGL242C	reproduction	5	3	1	0
0.705	YKL065C	metal ion transport	45	4	2	0
0.705	YJL057C	snRNA export from nucleus	5	2	16	0
0.705	YGR136W	cytoskeleton organization and biogenesis	9	3	0	0
0.704	YLR352W	proteolysis	4	2	0	0
0.704	YLR289W	proteolysis	4	2	0	0
0.704	YHL017W	endosome transport	5	1	0	0			golgi-vacuole transport vesicles
0.703	YNL335W	vitamin biosynthesis	2	0	3	2
0.703	YJR161C	lipid biosynthesis	3	2	2	0
0.702	YFL061W	thiamin biosynthesis	0	0	3	1
0.701	YBR269C	cellular response to starvation	1	0	2	1
0.701	YBR137W	nucleocytoplasmic transport	7	3	2	0
0.7	YPL105C	nuclear mRNA splicing via U2-type spliceosome	5	2	1	0
0.7	YMR124W	intracellular signaling cascade	8	1	0	0			bud neck , cell periphery
0.7	YLR352W	ubiquitin-dependent protein catabolism	4	2	0	0
0.7	YLR289W	ubiquitin-dependent protein catabolism	4	2	0	0
0.7	YKL091C	glucose metabolism	1	0	33	3
0.7	YFL066C	RNA catabolism	2	2	0	0
0.7	YCR004C	signal transduction	0	0	1	0	Prenyl group binding site		cell periphery
0.697	YBR238C	rRNA metabolism	3	0	8	6			cytoplasm
0.696	YCR076C	cellular macromolecule catabolism	7	3	1	0
0.696	YBR150C	transcription from RNA polymerase II promoter	2	0	0	0	Fungal Zn		cytoplasm, nuclear matrix
0.695	YLR352W	ubiquitin cycle	4	2	0	0
0.695	YDR415C	ubiquitin cycle	4	2	0	0
0.694	YMR215W	GPI anchor biosynthesis	40	3	3	0
0.694	YMR130W	coenzyme metabolism	0	0	2	2
0.694	YLR001C	macromolecule catabolism	0	0	3	2
0.694	YIL136W	protein targeting	3	1	9	0			mitochondrial outer membrane
0.694	YGR189C	cell adhesion	2	0	0	0			extracellular, cell wall
0.693	YOR264W	base-excision repair	18	2	3	0
0.693	YMR027W	cell ion homeostasis	2	2	1	0
0.692	YMR114C	main pathways of carbohydrate metabolism	1	0	12	2
0.691	YKR088C	cellular lipid metabolism	10	2	0	0			integral membrane / endomembranes (if not assigned to a specific membrane)
0.691	YJR072C	protein amino acid phosphorylation	11	4	2	0
0.69	YPL166W	meiosis I	3	0	26	2
0.69	YNL201C	chromatin assembly or disassembly	28	5	0	0
0.689	YFR017C	glycogen metabolism	5	2	1	0
0.689	YDR533C	alcohol catabolism	6	0	11	2
0.688	YML131W	chromatin remodeling	10	3	0	0
0.687	YMR090W	cellular macromolecule catabolism	2	0	16	3			cytoplasm
0.687	YHR162W	urea cycle intermediate metabolism	0	0	1	1
0.687	YHR162W	arginine metabolism	0	0	1	1
0.687	YHR033W	phosphorylation	18	4	0	0
0.687	YDR533C	monosaccharide catabolism	6	0	11	2
0.687	YDL176W	pyruvate metabolism	4	2	0	0
0.686	YJR015W	vesicle-mediated transport	14	4	0	0
0.686	YCR076C	macromolecule catabolism	7	3	1	0
0.685	YPL186C	protein catabolism	0	0	13	2
0.683	YLR241W	Golgi to endosome transport	15	2	5	0
0.683	YJR161C	lipid metabolism	3	2	2	0
0.683	YFL066C	mRNA catabolism	2	2	0	0
0.683	YDL110C	cellular response to starvation	3	0	2	1
0.682	YIR003W	actin polymerization and/or depolymerization	7	2	0	0
0.682	YIL091C	35S primary transcript processing	3	1	0	0			nucleolus
0.682	YER047C	DNA repair	9	3	0	0
0.681	YPL221W	bipolar bud site selection	0	0	0	0			bud neck , cell periphery
0.681	YNL155W	ER-associated protein catabolism	6	2	0	0
0.681	YJL221C	oxidative phosphorylation	0	0	1	1
0.681	YHR097C	glucose metabolism	2	0	13	2
0.68	YLR149C	response to chemical stimulus	1	0	39	3
0.68	YKL091C	cell homeostasis	1	0	33	2
0.68	YJR154W	chromatin silencing	3	2	0	0
0.68	YJL057C	tRNA export from nucleus	5	2	16	0
0.68	YHL044W	transcription from RNA polymerase II promoter	3	2	0	0
0.679	YML017W	translational initiation	2	2	0	0
0.679	YDR506C	lipid metabolism	4	2	0	0
0.678	YPL267W	regulation of cyclin dependent protein kinase activity	2	2	5	1
0.678	YDR506C	cellular lipid metabolism	4	2	0	0
0.677	YML011C	endocytosis	11	3	0	0
0.676	YHL023C	chromosome segregation	1	1	17	1
0.675	YIL171W	membrane lipid biosynthesis	6	2	0	0
0.675	YDL146W	reproduction	1	0	0	0			bud neck , cell periphery
0.675	YBR281C	rRNA processing	5	2	0	0	Beta-transducin family Trp-Asp		cytoplasm
0.674	YPL166W	cell communication	3	0	26	3
0.674	YLR177W	cell communication	3	2	0	0
0.671	YHL023C	vesicle-mediated transport	1	0	17	3
0.671	YCR004C	establishment and/or maintenance of cell polarity (sensu Fungi)	0	0	1	0	Prenyl group binding site		cell periphery
0.671	YCR004C	establishment and/or maintenance of cell polarity	0	0	1	0	Prenyl group binding site		cell periphery
0.67	YPL245W	amino acid metabolism	5	2	13	2			cytoplasm
0.67	YMR321C	amino acid metabolism	0	0	83	11
0.67	YLR187W	signal transduction	6	1	0	0			bud neck , cell periphery
0.67	YKL065C	metal ion homeostasis	45	3	2	0
0.67	YBR137W	response to pheromone during conjugation with cellular fusion	7	2	2	0
0.67	YBR047W	thiamin metabolism	3	0	1	1
0.669	YPR098C	response to chemical stimulus	0	0	7	2
0.669	YJR154W	chromatin remodeling	3	2	0	0
0.669	YIR016W	cellular morphogenesis during vegetative growth	2	2	1	0
0.669	YHR131C	RNA export from nucleus	3	2	0	0
0.669	YHR033W	cell division	18	4	0	0
0.669	YGL128C	spliceosomal conformational changes to generate catalytic conformation	14	2	0	0
0.669	YFL062W	fatty acid metabolism	18	3	2	0
0.669	YDR520C	chromatin remodeling	3	2	0	0
0.668	YPR116W	vacuolar acidification	7	2	0	0
0.667	YOL007C	regulation of transcription from RNA polymerase II promoter	0	0	9	2
0.667	YML072C	generation of precursor metabolites and energy	12	3	0	0
0.667	YCR004C	establishment of cell polarity (sensu Fungi)	0	0	1	0	Prenyl group binding site		cell periphery
0.667	YAR066W	M phase	2	0	16	2
0.666	YDR128W	double-strand break repair	14	3	0	0
0.665	YDR100W	retrograde vesicle-mediated transport, Golgi to ER	6	1	0	0			golgi-ER transport vesicles
0.665	YCR004C	establishment of cell polarity	0	0	1	0	Prenyl group binding site		cell periphery
0.664	YIR007W	amino acid metabolism	9	2	1	1			cytoplasm
0.664	YCR004C	cell communication	0	0	1	0	Prenyl group binding site		cell periphery
0.663	YPL186C	cellular protein catabolism	0	0	13	2
0.663	YGR126W	DNA replication	5	2	0	0
0.663	YDR233C	post-Golgi vesicle-mediated transport	7	2	7	0
0.662	YLR356W	vacuole organization and biogenesis	4	2	1	0
0.662	YKL124W	vacuole organization and biogenesis	4	2	12	0
0.662	YDR348C	endocytosis	3	1	0	0			bud neck , cell periphery
0.662	YDR348C	bud site selection	3	0	0	0			bud neck , cell periphery
0.661	YDR519W	ubiquitin-dependent protein catabolism	3	1	0	0			ER membrane
0.661	YDL199C	main pathways of carbohydrate metabolism	9	0	25	3
0.66	YIL039W	biopolymer glycosylation	4	0	18	3
0.66	YBR204C	lipid metabolism	1	0	7	1			peroxisomal matrix
0.659	YOR246C	lipid metabolism	1	0	0	0			lipid particles
0.659	YIL039W	glycoprotein metabolism	4	0	18	3
0.659	YHR033W	DNA recombination	18	3	0	0
0.659	YCL005W	lipid metabolism	1	0	0	0			lipid particles
0.659	YBR047W	thiamin biosynthesis	3	0	1	1
0.659	YBR014C	Golgi vesicle transport	5	2	1	0
0.658	YML011C	nucleotide-excision repair, DNA damage recognition	11	2	0	0
0.658	YBR225W	small GTPase mediated signal transduction	7	2	0	0
0.656	YOR304C-A	meiosis	2	0	5	2
0.654	YPR116W	regulation of pH	7	2	0	0
0.653	YBR052C	carbohydrate metabolism	1	0	22	3
0.652	YMR071C	cytoskeleton organization and biogenesis	7	2	1	1
0.649	YHL017W	membrane lipid metabolism	5	2	0	0
0.647	YGR295C	di-, tri-valent inorganic cation homeostasis	15	2	2	0
0.647	YGR205W	regulation of cyclin dependent protein kinase activity	4	2	0	0
0.647	YCR087C-A	DNA packaging	13	4	0	0
0.646	YCR087C-A	establishment and/or maintenance of chromatin architecture	13	4	0	0
0.645	YOL036W	cellular morphogenesis during vegetative growth	3	2	0	0
0.644	YJL161W	generation of precursor metabolites and energy	0	0	18	3
0.644	YDR519W	proteolysis	3	1	0	0			ER membrane
0.643	YBR162C	Golgi vesicle transport	8	2	8	1
0.642	YML011C	cytokinesis	11	3	0	0
0.64	YPR089W	vesicle-mediated transport	2	0	0	0			golgi-vacuole transport vesicles
0.64	YJR008W	intracellular signaling cascade	1	0	36	3
0.64	YCL042W	generation of precursor metabolites and energy	1	0	9	2
0.639	YGL242C	exocytosis	5	2	1	0
0.639	YAL027W	growth	24	4	0	0
0.638	YMR155W	DNA packaging	4	1	22	2
0.638	YLR413W	amino acid activation	2	0	94	9
0.638	YJL161W	glucose catabolism	0	0	18	2
0.637	YPL221W	axial bud site selection	0	0	0	0			bud neck , cell periphery
0.637	YNL201C	DNA repair	28	5	0	0
0.637	YLR413W	tRNA aminoacylation	2	0	94	9
0.637	YIR007W	amino acid and derivative metabolism	9	2	1	1			cytoplasm
0.637	YHR199C	membrane organization and biogenesis	5	2	0	0
0.637	YGL060W	biopolymer catabolism	4	0	24	4
0.637	YDL146W	bipolar bud site selection	1	0	0	0			bud neck , cell periphery
0.636	YPL246C	Golgi to vacuole transport	8	1	0	0			golgi-ER transport vesicles
0.636	YMR155W	establishment and/or maintenance of chromatin architecture	4	1	22	2
0.636	YML011C	cell budding	11	3	0	0
0.636	YGL060W	macromolecule catabolism	4	0	24	4			cytoplasm
0.635	YJL221C	ATP synthesis coupled electron transport (sensu Eukaryota)	0	0	1	1
0.635	YJL221C	ATP synthesis coupled electron transport	0	0	1	1
0.635	YHR179W	cellular morphogenesis	19	3	0	0			cytoskeleton actin cytoskeleton
0.635	YHL017W	lipid metabolism	5	2	0	0
0.635	YCR004C	cellular morphogenesis	0	0	1	0	Prenyl group binding site		cell periphery
0.633	YPL236C	ion transport	1	0	7	1			vacuolar membrane
0.633	YMR071C	mitochondrion inheritance	7	2	1	0
0.633	YDL204W	secretory pathway	5	2	22	1
0.632	YPL165C	monosaccharide metabolism	0	0	14	2
0.632	YFL062W	lipid biosynthesis	18	3	2	0
0.631	YBL046W	DNA repair	10	3	0	0
0.63	YJR008W	cell homeostasis	1	0	36	2
0.63	YER150W	amine catabolism	1	0	8	2
0.63	YDL176W	glucose metabolism	4	2	0	0
0.629	YLR162W	response to chemical stimulus	0	0	10	2
0.628	YML131W	chromatin assembly or disassembly	10	3	0	0
0.628	YLR030W	proteolysis	2	0	11	2
0.628	YGR187C	processing of 20S pre-rRNA	8	0	79	17
0.627	YLR278C	chromatin silencing	4	2	0	0
0.627	YCR004C	intracellular signaling cascade	0	0	1	0	Prenyl group binding site		cell periphery
0.626	YMR233W	secretory pathway	4	0	13	3
0.625	YOR246C	cellular lipid metabolism	1	0	0	0			lipid particles
0.625	YMR107W	carbohydrate biosynthesis	0	0	19	2
0.625	YLL051C	cytoskeleton organization and biogenesis	3	2	0	0
0.625	YGR031W	cytoskeleton organization and biogenesis	3	2	0	0
0.625	YDR348C	cell budding	3	0	0	0			bud neck , cell periphery
0.625	YCL005W	cellular lipid metabolism	1	0	0	0			lipid particles
0.624	YDR134C	macromolecule catabolism	2	1	0	0			cytoplasm, nuclear envelope
0.624	YBR204C	cellular lipid metabolism	1	0	7	1			peroxisomal matrix
0.623	YPL039W	protein catabolism	0	0	14	2
0.623	YGR067C	coenzyme catabolism	9	0	16	2
0.622	YMR071C	reproduction	7	3	1	0
0.621	YPL158C	reproduction	3	1	0	0			bud neck
0.621	YER158C	cellular morphogenesis during vegetative growth	4	2	1	0
0.62	YOL132W	protein amino acid N-linked glycosylation	25	3	0	0
0.62	YHR097C	generation of precursor metabolites and energy	2	1	13	2
0.62	YDR134C	cellular macromolecule catabolism	2	1	0	0			cytoplasm, nuclear envelope
0.619	YOR220W	protein amino acid phosphorylation	7	1	2	1
0.619	YMR041C	regulation of transcription from RNA polymerase II promoter	2	1	6	1
0.619	YLR187W	cell communication	6	1	0	0			bud neck , cell periphery
0.619	YHR035W	mRNA metabolism	4	2	4	0
0.618	YMR215W	fatty acid biosynthesis	40	4	3	0
0.618	YML011C	establishment of cell polarity	11	3	0	0
0.618	YLR455W	processing of 20S pre-rRNA	21	4	0	0
0.618	YLR149C	cell communication	1	0	39	3
0.618	YKL168C	cytoplasm organization and biogenesis	0	0	0	0			nucleolus
0.617	YPL039W	regulation of transcription from RNA polymerase II promoter	0	0	14	2
0.617	YML011C	establishment of cell polarity (sensu Fungi)	11	3	0	0
0.617	YHR149C	bud site selection	4	0	0	0			bud neck , cell periphery
0.617	YHR033W	reproductive cellular physiological process	18	4	0	0
0.617	YGR043C	cellular macromolecule catabolism	3	1	14	2
0.617	YDR119W	ion transport	3	0	4	1			vacuolar membrane
0.616	YNL155W	misfolded or incompletely synthesized protein catabolism	6	2	0	0
0.616	YGL082W	establishment of cell polarity (sensu Fungi)	2	1	0	0	Prenyl group binding site
0.616	YGL082W	establishment of cell polarity	2	1	0	0	Prenyl group binding site
0.615	YBR139W	lipid metabolism	6	0	12	3
0.615	YBR139W	glucose metabolism	6	0	12	2
0.614	YML011C	establishment and/or maintenance of cell polarity (sensu Fungi)	11	3	0	0
0.614	YML011C	establishment and/or maintenance of cell polarity	11	3	0	0
0.613	YIL171W	membrane lipid metabolism	6	2	0	0
0.613	YHR097C	chromosome segregation	2	2	13	0
0.612	YMR090W	macromolecule catabolism	2	0	16	3			cytoplasm
0.612	YLR352W	cell ion homeostasis	4	2	0	0
0.612	YDL211C	cation transport	1	0	27	2			cytoplasm
0.612	YDL204W	vesicle-mediated transport	5	2	22	1
0.611	YOR097C	lipid biosynthesis	6	2	0	0
0.611	YLR108C	vesicle-mediated transport	4	2	0	0
0.611	YLR064W	vesicle-mediated transport	4	2	0	0
0.611	YIL171W	lipid biosynthesis	6	2	0	0
0.611	YGR223C	vesicle-mediated transport	4	2	0	0
0.61	YOR292C	secretory pathway	2	1	6	1
0.609	YNR061C	snRNP protein import into nucleus	1	1	3	0			nuclear envelope
0.609	YNR061C	ribosomal protein import into nucleus	1	1	3	0			nuclear envelope
0.609	YNR061C	NLS-bearing substrate import into nucleus	1	1	3	0			nuclear envelope
0.609	YDR262W	cellular carbohydrate metabolism	1	0	11	2
0.608	YPL166W	generation of precursor metabolites and energy	3	0	26	4
0.608	YIL041W	intra-Golgi vesicle-mediated transport	4	1	0	0			golgi membrane
0.608	YHR057C	biopolymer catabolism	3	2	0	0
0.608	YGL082W	establishment and/or maintenance of cell polarity (sensu Fungi)	2	1	0	0	Prenyl group binding site
0.608	YGL082W	establishment and/or maintenance of cell polarity	2	1	0	0	Prenyl group binding site
0.608	YFL062W	di-, tri-valent inorganic cation homeostasis	18	2	2	0
0.607	YMR315W	macromolecule catabolism	6	0	19	4			cytoplasm
0.607	YDR532C	intracellular signaling cascade	6	2	0	0
0.607	YBR054W	amino acid transport	18	1	0	0			cell periphery, integral membrane / endomembranes (if not assigned to a specific membrane)
0.606	YOR228C	tricarboxylic acid cycle	0	0	2	1
0.606	YLR243W	bud site selection	3	2	29	0
0.606	YDL070W	response to DNA damage stimulus	9	3	0	0			cytoplasm
0.606	YBR285W	protein folding	2	0	4	2
0.605	YLR187W	cell wall organization and biogenesis	6	1	0	0			bud neck , cell periphery
0.605	YDL204W	macromolecule catabolism	5	0	22	4			cytoplasm
0.604	YOR186W	generation of precursor metabolites and energy	0	0	1	1
0.604	YJL221C	generation of precursor metabolites and energy	0	0	1	1
0.603	YHL039W	35S primary transcript processing	2	0	37	9
0.603	YDR262W	carbohydrate metabolism	1	0	11	2
0.602	YPR116W	vacuolar transport	7	2	0	0
0.602	YOR111W	actin filament organization	2	2	0	0
0.602	YKL023W	mRNA catabolism	13	3	0	0
0.602	YJR154W	establishment and/or maintenance of chromatin architecture	3	2	0	0
0.602	YDR520C	establishment and/or maintenance of chromatin architecture	3	2	0	0
0.602	YDL123W	vacuolar transport	1	0	0	0			golgi membrane, vacuolar membrane
0.601	YJR154W	DNA packaging	3	2	0	0
0.601	YJL084C	polysaccharide biosynthesis	10	2	0	0
0.601	YIR016W	regulation of exit from mitosis	2	2	1	0
0.601	YGR067C	aerobic respiration	9	0	16	3			cytoplasm
0.601	YGL081W	polysaccharide biosynthesis	10	2	0	0
0.601	YDR520C	DNA packaging	3	2	0	0
0.601	YDR134C	biopolymer catabolism	2	1	0	0			nuclear envelope
0.6	YDR266C	transcription from RNA polymerase II promoter	4	1	0	0	Zinc finger, C2H2 type, domain		cytoplasm
0.599	YLR356W	vesicle-mediated transport	4	2	1	0
0.598	YAL036C	translational initiation	11	3	29	1
0.596	YJR134C	mRNA export from nucleus	4	2	0	0
0.595	YCR004C	reproduction	0	0	1	0	Prenyl group binding site		cell periphery
0.595	YAL053W	post-Golgi vesicle-mediated transport	7	1	0	0			golgi-vacuole transport vesicles
0.595	YAL034C	G1-specific transcription in mitotic cell cycle	7	2	0	0
0.595	YAL027W	reproduction	24	5	0	0
0.594	YPL230W	coenzyme metabolism	0	0	33	3
0.594	YKL124W	budding cell apical bud growth	4	2	12	0
0.594	YHR162W	arginine biosynthesis	0	0	1	1
0.594	YGL060W	bipolar bud site selection	4	2	24	0
0.593	YHL017W	phospholipid metabolism	5	2	0	0
0.592	YOL132W	protein amino acid glycosylation	25	3	0	0
0.592	YLR030W	ubiquitin-dependent protein catabolism	2	0	11	2
0.592	YJL163C	monosaccharide metabolism	1	0	31	3
0.592	YHR131C	RNA localization	3	2	0	0
0.591	YKL023W	RNA catabolism	13	3	0	0
0.59	YML119W	proteolysis	0	0	3	1
0.59	YJR134C	RNA export from nucleus	4	2	0	0
0.59	YHR146W	macromolecule catabolism	3	2	0	0
0.59	YHR057C	macromolecule catabolism	3	2	0	0
0.59	YHR057C	cellular macromolecule catabolism	3	2	0	0
0.59	YBL060W	intracellular signaling cascade	3	1	0	0			bud neck
0.59	YAL027W	actin cytoskeleton organization and biogenesis	24	4	0	0
0.589	YDR132C	nuclear export	2	2	0	0
0.588	YOR097C	lipid metabolism	6	2	0	0
0.588	YIR024C	transcription from RNA polymerase I promoter	4	2	3	0
0.588	YIL171W	lipid metabolism	6	2	0	0
0.587	YNR061C	mRNA-binding (hnRNP) protein import into nucleus	1	1	3	0			nuclear envelope
0.587	YNL144C	phosphorylation	1	0	2	1
0.587	YDR233C	reproduction	7	2	7	0			cell periphery
0.587	YBR281C	Golgi vesicle transport	5	2	0	0			cytoplasm
0.587	YBR269C	phosphorylation	1	0	2	1
0.586	YPR022C	regulation of transcription from RNA polymerase II promoter	0	0	0	0	Zinc finger, C2H2 type, domain		cytoplasm
0.586	YOR077W	regulation of transcription from RNA polymerase II promoter	0	0	0	0	Zinc finger, C2H2 type, domain		cytoplasm
0.586	YDL176W	main pathways of carbohydrate metabolism	4	2	0	0
0.586	YAL053W	cell wall organization and biogenesis	7	1	0	0			bud neck , cell periphery
0.585	YPL236C	M phase	1	0	7	1	Protein kinases signatures and profile
0.585	YIR016W	cellular morphogenesis	2	2	1	0
0.585	YIL091C	RNA modification	3	1	0	0			nucleolus
0.585	YGR154C	cellular morphogenesis	2	2	0	0
0.585	YGL110C	meiosis	1	0	15	2
0.585	YEL023C	monosaccharide metabolism	17	3	3	0
0.584	YPL141C	signal transduction	3	1	0	0	Protein kinases signatures and profile
0.584	YOL137W	endosome transport	2	0	0	0			golgi-ER transport vesicles, golgi-vacuole transport vesicles
0.584	YMR196W	energy reserve metabolism	2	0	6	2
0.584	YLR241W	lipid biosynthesis	15	2	5	1
0.584	YKL161C	signal transduction	3	1	0	0	Protein kinases signatures and profile
0.583	YJL023C	DNA repair	2	1	10	1
0.583	YCL042W	energy reserve metabolism	1	0	9	2
0.583	YAL027W	actin filament-based process	24	4	0	0
0.582	YLR278C	chromatin remodeling	4	2	0	0
0.582	YLR151C	meiosis	3	0	10	2
0.582	YJL023C	regulation of transcription from RNA polymerase II promoter	2	0	10	2			cytoplasm
0.582	YGR043C	transcription from RNA polymerase II promoter	3	2	14	0
0.582	YDL123W	vesicle fusion	1	1	0	0			golgi membrane
0.582	YBR139W	monosaccharide metabolism	6	0	12	2
0.58	YDL146W	axial bud site selection	1	0	0	0			bud neck , cell periphery
0.579	YML119W	ubiquitin-dependent protein catabolism	0	0	3	1
0.579	YDR049W	proteolysis	5	2	0	0
0.578	YOL092W	cation transport	0	0	2	0	Prokaryotic membrane lipoprotein lipid attachment site		integral membrane / endomembranes (if not assigned to a specific membrane), cytoplasm, vacuolar membrane
0.578	YMR114C	transcription from RNA polymerase II promoter	1	1	12	1			cytoplasm
0.577	YLR162W	cell communication	0	0	10	2
0.577	YIR003W	bud site selection	7	1	0	0			cytoskeleton actin cytoskeleton
0.577	YBL049W	protein folding	11	2	23	2
0.575	YPL074W	glycogen metabolism	8	2	0	0
0.575	YKL100C	cellular response to starvation	2	0	3	1
0.574	YPL176C	ion transport	1	1	0	0			plasma membrane
0.574	YIR016W	establishment and/or maintenance of cell polarity (sensu Fungi)	2	2	1	0
0.574	YIR016W	establishment and/or maintenance of cell polarity	2	2	1	0
0.573	YPR172W	response to chemical stimulus	3	0	7	2
0.573	YKL027W	secretory pathway	1	0	6	2
0.573	YHR097C	energy reserve metabolism	2	1	13	1
0.572	YPL176C	cation transport	1	1	0	0			plasma membrane
0.572	YLR290C	cytoskeleton organization and biogenesis	2	0	8	3
0.572	YJL221C	electron transport	0	0	1	1
0.572	YJL161W	aldehyde metabolism	0	0	18	2
0.572	YHR207C	thiamin metabolism	2	1	0	0
0.572	YGR067C	acetyl-CoA catabolism	9	0	16	2
0.572	YDR049W	ubiquitin-dependent protein catabolism	5	2	0	0
0.57	YMR027W	ubiquitin-dependent protein catabolism	2	0	1	1
0.57	YLR449W	ribosome export from nucleus	27	4	218	5
0.57	YHR029C	chromatin silencing	5	2	12	0
0.57	YHL042W	secretory pathway	35	7	0	0
0.569	YOR161C	coenzyme metabolism	2	0	5	2
0.569	YOL070C	bud site selection	5	0	0	0			bud neck , cell periphery
0.568	YGR043C	macromolecule catabolism	3	1	14	2
0.568	YDR070C	cellular macromolecule catabolism	2	0	18	3
0.567	YHR179W	vacuole organization and biogenesis	19	2	0	0			cytoskeleton actin cytoskeleton
0.566	YOL132W	fatty acid metabolism	25	3	0	0
0.566	YOL036W	regulation of exit from mitosis	3	2	0	0
0.566	YMR124W	cell wall organization and biogenesis	8	1	0	0			bud neck , cell periphery
0.566	YDL070W	M phase	9	3	0	0
0.565	YNR061C	snRNA export from nucleus	1	1	3	0			nuclear envelope
0.565	YHL023C	meiosis	1	0	17	2
0.564	YLR446W	signal transduction	6	2	0	0
0.564	YDR532C	signal transduction	6	2	0	0
0.563	YAL018C	metal ion homeostasis	7	2	0	0
0.561	YBR222C	protein targeting to peroxisome	0	0	0	0			peroxisomal membrane
0.56	YML037C	Golgi vesicle transport	0	0	0	0			golgi-vacuole transport vesicles
0.559	YHR207C	thiamin biosynthesis	2	1	0	0
0.559	YDR233C	vesicle fusion	7	2	7	0
0.559	YBR271W	35S primary transcript processing	2	0	16	6
0.559	YBR225W	intracellular signaling cascade	7	2	0	0
0.559	YBR204C	coenzyme metabolism	1	0	7	2
0.559	YBL060W	signal transduction	3	1	0	0			bud neck
0.558	YKR011C	bud site selection	4	2	12	0
0.558	YHR033W	non-recombinational repair	18	3	0	0
0.558	YGL220W	response to oxidative stress	3	2	0	0
0.558	YGL060W	bud site selection	4	2	24	0
0.558	YDR032C	cytoskeleton organization and biogenesis	11	3	0	0
0.558	YBL066C	RNA catabolism	4	2	0	0
0.557	YMR027W	proteolysis	2	0	1	1
0.555	YLR177W	pseudohyphal growth	3	2	0	0
0.555	YKL039W	pyruvate metabolism	8	2	0	0
0.554	YPL207W	cytoplasm organization and biogenesis	6	2	2	2
0.554	YOR007C	conjugation with cellular fusion	3	2	2	0
0.554	YOR007C	conjugation	3	2	2	0
0.554	YJR011C	regulation of transcription from RNA polymerase II promoter	4	2	11	0			cytoplasm
0.554	YGR213C	amine transport	1	0	0	0		other aminoacid analogs and other drugs	integral membrane / endomembranes (if not assigned to a specific membrane)
0.553	YOR007C	cellular morphogenesis during conjugation with cellular fusion	3	2	2	0
0.553	YDR084C	endosome transport	9	0	0	0			golgi membrane, golgi-ER transport vesicles, golgi-vacuole transport vesicles
0.552	YPL039W	cellular protein catabolism	0	0	14	2
0.552	YMR315W	energy derivation by oxidation of organic compounds	6	0	19	3
0.552	YLR125W	transcription from RNA polymerase II promoter	4	2	0	0
0.552	YJR067C	meiosis	3	0	13	2
0.551	YDL211C	vesicle-mediated transport	1	0	27	3
0.55	YHR127W	RNA splicing	5	2	1	0
0.55	YGL082W	cellular morphogenesis	2	1	0	0	Prenyl group binding site
0.55	YBR204C	energy derivation by oxidation of organic compounds	1	0	7	1			peroxisomal matrix
0.549	YLR407W	cellular morphogenesis	2	1	0	0			cell periphery
0.549	YIL039W	cell homeostasis	4	1	18	1
0.549	YHR029C	establishment and/or maintenance of chromatin architecture	5	3	12	0
0.548	YNL176C	cytoskeleton organization and biogenesis	4	2	0	0
0.548	YHR029C	DNA packaging	5	3	12	0
0.548	YER156C	cytoskeleton organization and biogenesis	4	2	0	0
0.548	YDR275W	lipid metabolism	2	0	3	0			lipid particles
0.548	YDL176W	monosaccharide metabolism	4	2	0	0
0.548	YAR066W	meiosis	2	0	16	2
0.547	YNL086W	autophagy	10	2	0	0
0.546	YPL221W	small GTPase mediated signal transduction	0	0	0	0			bud neck , cell periphery
0.546	YOR021C	35S primary transcript processing	1	0	40	9
0.546	YNL176C	macromolecule catabolism	4	2	0	0			cytoplasm
0.545	YNL176C	cellular macromolecule catabolism	4	2	0	0			cytoplasm
0.545	YIL161W	ribosomal subunit assembly	12	3	0	0
0.545	YGL242C	bipolar bud site selection	5	2	1	0
0.545	YBR108W	bipolar bud site selection	5	2	3	0
0.545	YBR025C	telomere maintenance	20	5	2	0
0.544	YMR124W	signal transduction	8	1	0	0			bud neck , cell periphery
0.544	YCL045C	water-soluble vitamin metabolism	1	0	38	3
0.544	YCL045C	vitamin metabolism	1	0	38	3
0.544	YBL066C	mRNA catabolism	4	2	0	0
0.543	YPL039W	proteolysis	0	0	14	2
0.542	YNR061C	mRNA export from nucleus	1	1	3	0			nuclear envelope
0.542	YHL042W	phosphate transport	35	3	0	0
0.542	YDR348C	bipolar bud site selection	3	0	0	0			bud neck , cell periphery
0.541	YOR252W	processing of 27S pre-rRNA	4	0	62	6
0.541	YBR281C	secretory pathway	5	2	0	0
0.54	YLR407W	establishment and/or maintenance of cell polarity (sensu Fungi)	2	1	0	0			cell periphery
0.54	YLR407W	establishment and/or maintenance of cell polarity	2	1	0	0			cell periphery
0.54	YDR505C	lipid metabolism	2	0	3	2
0.539	YPL267W	regulation of progression through cell cycle	2	2	5	2
0.539	YPL014W	regulation of progression through cell cycle	2	2	0	0
0.539	YIR016W	regulation of progression through cell cycle	2	2	1	0
0.539	YDR349C	DNA repair	0	0	2	1
0.538	YOL132W	membrane lipid metabolism	25	3	0	0
0.538	YMR269W	processing of 20S pre-rRNA	1	0	23	5			nucleolus
0.538	YMR124W	cytoskeleton organization and biogenesis	8	2	0	0			bud neck
0.538	YHR033W	M phase	18	4	0	0
0.537	YMR181C	oxidative phosphorylation	6	1	6	1
0.537	YGL164C	nuclear organization and biogenesis	2	2	0	0			cytoplasm
0.537	YGL082W	reproduction	2	1	0	0	Prenyl group binding site
0.537	YFR017C	polysaccharide metabolism	5	2	1	0
0.537	YDR132C	nucleocytoplasmic transport	2	2	0	0
0.537	YBL031W	nucleocytoplasmic transport	2	2	0	0
0.536	YPL186C	cell communication	0	0	13	2
0.536	YNL086W	vesicle-mediated transport	10	3	0	0
0.536	YJR154W	chromatin silencing at telomere	3	2	0	0
0.536	YGL010W	ion transport	1	1	0	0			integral membrane / endomembranes (if not assigned to a specific membrane)
0.536	YER060W-A	ion transport	1	1	0	0			integral membrane / endomembranes (if not assigned to a specific membrane)
0.535	YER158C	cell communication	4	1	1	1
0.535	YDR533C	water-soluble vitamin metabolism	6	1	11	1
0.535	YDR533C	vitamin metabolism	6	1	11	1
0.534	YPL141C	cell communication	3	1	0	0	Protein kinases signatures and profile
0.534	YKL161C	cell communication	3	1	0	0	Protein kinases signatures and profile
0.534	YDL199C	cofactor metabolism	9	1	25	2
0.532	YHR033W	double-strand break repair	18	3	0	0
0.532	YEL005C	protein targeting	3	2	0	0
0.531	YHR140W	fatty acid biosynthesis	52	4	0	0
0.53	YMR155W	protein localization	4	2	22	2
0.53	YGL220W	oxygen and reactive oxygen species metabolism	3	2	0	0
0.53	YBR239C	response to chemical stimulus	2	1	0	0	Fungal Zn
0.529	YDR438W	ion transport	2	0	0	0	Prokaryotic membrane lipoprotein lipid attachment site		integral membrane / endomembranes (if not assigned to a specific membrane)
0.528	YPL141C	response to chemical stimulus	3	2	0	0
0.528	YMR253C	pyruvate metabolism	4	0	2	1
0.528	YLR407W	establishment of cell polarity (sensu Fungi)	2	1	0	0			cell periphery
0.528	YDR105C	response to chemical stimulus	3	2	0	0
0.528	YDL146W	cytoskeleton organization and biogenesis	1	1	0	0			bud neck
0.527	YOR228C	oxidative phosphorylation	0	0	2	1
0.527	YLR407W	establishment of cell polarity	2	1	0	0			cell periphery
0.527	YGL056C	mitotic cell cycle	0	0	0	0			cytoskeleton spindle pole body
0.526	YPL165C	secretory pathway	0	0	14	2
0.526	YLR456W	mRNA processing	5	2	1	1
0.526	YHR029C	mRNA processing	5	2	12	0
0.526	YGL176C	vesicle-mediated transport	0	0	7	2
0.525	YOR186W	energy derivation by oxidation of organic compounds	0	0	1	1
0.525	YNR061C	tRNA export from nucleus	1	1	3	0			nuclear envelope
0.525	YMR002W	establishment of cell polarity (sensu Fungi)	3	2	0	0
0.525	YMR002W	establishment of cell polarity	3	2	0	0
0.525	YGR189C	interaction between organisms	2	0	0	0			extracellular, cell wall
0.525	YBL010C	vesicle-mediated transport	3	0	0	0			golgi-vacuole transport vesicles
0.524	YOL036W	establishment and/or maintenance of cell polarity (sensu Fungi)	3	2	0	0
0.524	YOL036W	establishment and/or maintenance of cell polarity	3	2	0	0
0.524	YOL022C	RNA modification	2	0	76	13
0.524	YNL115C	response to nutrient levels	0	0	4	1
0.524	YNL115C	response to extracellular stimulus	0	0	4	1
0.524	YNL115C	response to external stimulus	0	0	4	1
0.524	YMR002W	establishment and/or maintenance of cell polarity (sensu Fungi)	3	2	0	0
0.524	YMR002W	establishment and/or maintenance of cell polarity	3	2	0	0
0.524	YLR125W	negative regulation of transcription, DNA-dependent	4	2	0	0
0.524	YEL043W	microtubule nucleation	10	2	0	0
0.523	YOL036W	cellular morphogenesis	3	2	0	0
0.523	YMR002W	cellular morphogenesis	3	2	0	0
0.523	YLR177W	cellular morphogenesis	3	2	0	0
0.523	YGR017W	cellular morphogenesis	3	2	0	0
0.522	YOR304C-A	axial bud site selection	2	0	5	0			bud neck , cell periphery
0.522	YNR061C	RNA export from nucleus	1	1	3	0			nuclear envelope
0.521	YOR215C	mitosis	2	2	2	0
0.521	YMR071C	budding cell apical bud growth	7	2	1	0
0.521	YIR016W	mitosis	2	2	1	0
0.521	YBR014C	secretory pathway	5	2	1	0
0.52	YOL092W	lipid metabolism	0	0	2	1			integral membrane / endomembranes (if not assigned to a specific membrane)
0.52	YML101C	protein catabolism	4	2	2	0
0.52	YLR187W	bud site selection	6	0	0	0			bud neck , cell periphery
0.52	YER067W	energy reserve metabolism	3	0	7	2
0.52	YDR505C	cellular lipid metabolism	2	0	3	2
0.52	YDL176W	generation of precursor metabolites and energy	4	2	0	0
0.519	YKL168C	protein amino acid phosphorylation	0	0	0	0	Protein kinases signatures and profile
0.519	YGL081W	sister chromatid cohesion	10	2	0	0
0.518	YNL152W	cytokinesis	2	2	0	0
0.518	YLR125W	negative regulation of transcription	4	2	0	0
0.518	YJR134C	RNA localization	4	2	0	0
0.518	YJL084C	regulation of carbohydrate metabolism	10	2	0	0
0.518	YJL057C	intracellular signaling cascade	5	0	16	2	Protein kinases signatures and profile
0.518	YGR154C	cytokinesis	2	2	0	0
0.518	YDR262W	energy derivation by oxidation of organic compounds	1	0	11	2
0.518	YDL146W	actin filament organization	1	1	0	0			bud neck
0.517	YOR289W	snRNP protein import into nucleus	2	1	22	0			nuclear envelope
0.517	YOR289W	ribosomal protein import into nucleus	2	1	22	0			nuclear envelope
0.517	YOR289W	NLS-bearing substrate import into nucleus	2	1	22	0			nuclear envelope
0.517	YKL039W	organelle fusion	8	2	0	0
0.517	YIL161W	ribosome assembly	12	3	0	0
0.517	YGL056C	cytoskeleton organization and biogenesis	0	0	0	0			cytoskeleton spindle pole body
0.516	YGR067C	carbohydrate biosynthesis	9	0	16	2
0.516	YGL117W	amino acid biosynthesis	1	0	6	2
0.515	YPR013C	regulation of transcription from RNA polymerase II promoter	0	0	0	0	Zinc finger, C2H2 type, domain
0.515	YER130C	regulation of transcription from RNA polymerase II promoter	0	0	0	0	Zinc finger, C2H2 type, domain
0.514	YLR001C	phosphorylation	0	0	3	1
0.513	YOR227W	rRNA processing	3	2	0	0			cytoplasm
0.513	YNL024C	mRNA metabolism	5	2	0	0			cytoplasm
0.513	YDL199C	lipid metabolism	9	0	25	3			integral membrane / endomembranes (if not assigned to a specific membrane)
0.513	YBL060W	cell communication	3	1	0	0			bud neck
0.512	YOR389W	protein targeting to peroxisome	1	1	0	0
0.512	YOR186W	carbohydrate metabolism	0	0	1	1
0.512	YOL030W	Ty element transposition	4	1	0	0
0.512	YNL023C	ribosomal large subunit assembly and maintenance	15	3	0	0
0.512	YJL221C	carbohydrate metabolism	0	0	1	1
0.512	YGL259W	protein localization	2	2	0	0
0.512	YEL018W	chromatin remodeling	12	3	1	0
0.512	YDR275W	cellular lipid metabolism	2	0	3	0			lipid particles
0.512	YDL091C	protein transport	3	2	0	0
0.512	YCR004C	carbohydrate metabolism	0	0	1	1
0.511	YKL168C	rRNA metabolism	0	0	0	0			cytoplasm, nucleolus
0.511	YDL048C	regulation of transcription from RNA polymerase II promoter	1	0	0	0	Zinc finger, C2H2 type, domain		cytoplasm
0.51	YOR021C	biopolymer catabolism	1	0	40	4
0.51	YBR204C	macromolecule catabolism	1	1	7	1
0.509	YML011C	cellular morphogenesis	11	3	0	0
0.509	YHR035W	DNA packaging	4	1	4	1
0.509	YGL242C	bud site selection	5	2	1	0
0.509	YBR108W	bud site selection	5	2	3	0
0.509	YAL053W	Golgi to plasma membrane transport	7	0	0	0			bud neck , cell periphery, golgi-vacuole transport vesicles
0.508	YKL090W	cellular protein catabolism	3	0	11	2
0.508	YHR035W	establishment and/or maintenance of chromatin architecture	4	1	4	1
0.507	YLR151C	regulation of transcription from RNA polymerase II promoter	3	0	10	2			cytoplasm
0.507	YGL056C	microtubule-based process	0	0	0	0			cytoskeleton spindle pole body
0.506	YNL200C	amine catabolism	0	0	15	2
0.506	YEL043W	nucleocytoplasmic transport	10	3	0	0
0.505	YNL010W	amino acid metabolism	0	0	50	7			cytoplasm
0.505	YMR124W	mitotic sister chromatid segregation	8	2	0	0
0.505	YKL039W	mitotic sister chromatid segregation	8	2	0	0
0.505	YGR043C	amino acid catabolism	3	0	14	2
0.505	YDR233C	ER to Golgi vesicle-mediated transport	7	2	7	0
0.505	YCR030C	cell wall organization and biogenesis	11	1	0	0			bud neck , cell periphery
0.505	YBL031W	cytoskeleton organization and biogenesis	2	0	0	0			cytoskeleton tubulin cytoskeleton
0.504	YML081W	regulation of transcription from RNA polymerase II promoter	0	0	1	0	Zinc finger, C2H2 type, domain
0.504	YGR207C	cofactor metabolism	11	2	0	0
0.502	YOR161C	cellular macromolecule catabolism	2	0	5	2
0.502	YNL176C	biopolymer catabolism	4	2	0	0
0.502	YKR049C	regulation of gluconeogenesis	1	1	0	0
0.502	YJL161W	glucose metabolism	0	0	18	2
0.502	YER079W	coenzyme metabolism	4	0	31	3
0.502	YDL025C	biopolymer catabolism	4	2	0	0
0.501	YMR124W	cell communication	8	1	0	0			bud neck , cell periphery
0.501	YLR446W	cell communication	6	2	0	0
0.501	YLR053C	amine metabolism	3	1	7	2
0.501	YDR532C	cell communication	6	2	0	0
0.501	YCR004C	monosaccharide metabolism	0	0	1	1			cytoplasm
0.5	YPL141C	phosphorus metabolism	3	0	0	0	Protein kinases signatures and profile
0.5	YPL141C	phosphate metabolism	3	0	0	0	Protein kinases signatures and profile
0.5	YKL161C	phosphorus metabolism	3	0	0	0	Protein kinases signatures and profile
0.5	YKL161C	phosphate metabolism	3	0	0	0	Protein kinases signatures and profile
0.5	YBL104C	cell growth	8	2	0	0
0.499	YJL163C	main pathways of carbohydrate metabolism	1	0	31	3
0.499	YER101C	cellular carbohydrate metabolism	0	0	13	2
0.498	YDR161W	ribosomal large subunit biogenesis	5	0	62	11
0.498	YBR225W	signal transduction	7	2	0	0
0.497	YOR215C	M phase of mitotic cell cycle	2	2	2	0
0.497	YKL168C	ribosome biogenesis	0	0	0	0			cytoplasm, nucleolus
0.497	YIR016W	M phase of mitotic cell cycle	2	2	1	0
0.497	YBL031W	microtubule-based process	2	0	0	0			cytoskeleton tubulin cytoskeleton
0.496	YOR283W	M phase	2	2	0	0
0.496	YLR218C	bipolar bud site selection	6	2	0	0
0.495	YOR304C-A	lipid metabolism	2	0	5	2
0.495	YNR065C	main pathways of carbohydrate metabolism	5	2	1	0
0.495	YER049W	RNA modification	9	1	170	17
0.494	YPL183C	processing of 20S pre-rRNA	2	0	99	16
0.494	YKL090W	proteolysis	3	0	11	2
0.494	YJL084C	glycogen metabolism	10	2	0	0
0.494	YIL169C	response to chemical stimulus	4	2	0	0
0.494	YGR068C	vesicle-mediated transport	5	2	0	0
0.494	YGL010W	cation transport	1	1	0	0			integral membrane / endomembranes (if not assigned to a specific membrane)
0.494	YFR043C	vesicle-mediated transport	5	2	0	0
0.494	YDL233W	response to chemical stimulus	4	2	0	0
0.494	YBR281C	vesicle-mediated transport	5	2	0	0
0.493	YOR289W	mRNA-binding (hnRNP) protein import into nucleus	2	1	22	0			nuclear envelope
0.493	YOR173W	regulation of exit from mitosis	5	2	0	0
0.493	YMR233W	chromosome segregation	4	1	13	1
0.492	YPR015C	monosaccharide metabolism	6	2	0	0
0.492	YPL141C	phosphorylation	3	0	0	0	Protein kinases signatures and profile
0.492	YLR177W	DNA transposition	3	0	0	0	ATP synthase alpha and beta subunits signature
0.492	YKL161C	phosphorylation	3	0	0	0	Protein kinases signatures and profile
0.492	YHR149C	bipolar bud site selection	4	0	0	0			bud neck , cell periphery
0.492	YDL176W	negative regulation of cellular metabolism	4	2	0	0
0.491	YOR111W	endocytosis	2	2	0	0
0.491	YOL007C	DNA-dependent DNA replication	0	0	9	2
0.491	YHR035W	regulation of transcription from RNA polymerase II promoter	4	1	4	1
0.491	YER101C	carbohydrate metabolism	0	0	13	2
0.491	YDL025C	cellular macromolecule catabolism	4	2	0	0
0.49	YPR172W	coenzyme metabolism	3	0	7	2
0.49	YHR029C	chromatin remodeling	5	2	12	0
0.49	YGR071C	chromatin remodeling	5	2	0	0
0.49	YDR070C	macromolecule catabolism	2	0	18	3
0.49	YDL025C	macromolecule catabolism	4	2	0	0
0.49	YCR061W	membrane lipid metabolism	20	2	1	0			integral membrane / endomembranes (if not assigned to a specific membrane)
0.49	YBR094W	lipid metabolism	8	2	0	0
0.489	YLR387C	regulation of transcription from RNA polymerase II promoter	1	0	2	0	Zinc finger, C2H2 type, domain		cytoplasm
0.488	YKL063C	transcription from RNA polymerase II promoter	2	1	6	1			cytoplasm
0.488	YGR201C	cell communication	2	1	13	1
0.488	YBR094W	cellular lipid metabolism	8	2	0	0
0.487	YNR061C	protein import into nucleus	1	1	3	0			nuclear envelope
0.487	YLR419W	cytoskeleton organization and biogenesis	2	1	1	1
0.487	YJR072C	DNA repair	11	3	2	0
0.486	YPL105C	translational initiation	5	2	1	0
0.486	YGR271C-A	rRNA metabolism	1	0	0	0			nucleolus
0.486	YDL176W	carbohydrate metabolism	4	2	0	0
0.486	YCR090C	SRP-dependent cotranslational protein targeting to membrane, signal sequence recognition	1	1	0	0
0.485	YOR161C	amine transport	2	1	5	0			cell periphery
0.485	YLR278C	establishment and/or maintenance of chromatin architecture	4	2	0	0
0.485	YLR278C	DNA packaging	4	2	0	0
0.485	YHR179W	cell budding	19	2	0	0			cytoskeleton actin cytoskeleton
0.485	YDR533C	cellular macromolecule catabolism	6	1	11	2			cytoplasm
0.485	YDL146W	small GTPase mediated signal transduction	1	0	0	0			bud neck , cell periphery
0.484	YPR015C	hexose metabolism	6	2	0	0
0.483	YOL036W	regulation of progression through cell cycle	3	2	0	0
0.483	YDR348C	regulation of progression through cell cycle	3	2	0	0
0.483	YDR070C	cellular carbohydrate catabolism	2	0	18	2
0.483	YDR070C	carbohydrate catabolism	2	0	18	2
0.483	YBL104C	regulation of cell size	8	2	0	0
0.482	YNR065C	vesicle-mediated transport	5	2	1	0
0.482	YLR179C	vesicle-mediated transport	5	2	1	0
0.482	YKL161C	nitrogen compound metabolism	3	2	0	0			cytoplasm
0.482	YDR070C	alcohol catabolism	2	0	18	2
0.482	YBR014C	vesicle-mediated transport	5	2	1	0
0.481	YOR289W	snRNA export from nucleus	2	1	22	0			nuclear envelope
0.481	YKL090W	modification-dependent macromolecule catabolism	3	0	11	2
0.481	YBL031W	mitotic cell cycle	2	0	0	0			cytoskeleton tubulin cytoskeleton
0.481	YAR066W	DNA packaging	2	0	16	2
0.48	YPR116W	cell ion homeostasis	7	2	0	0
0.48	YPL039W	modification-dependent macromolecule catabolism	0	0	14	2
0.48	YMR259C	chromosome segregation	6	0	6	2
0.48	YJR154W	chromatin assembly or disassembly	3	2	0	0
0.479	YPR106W	protein amino acid phosphorylation	2	0	0	0	Protein kinases signatures and profile
0.479	YOL092W	cellular lipid metabolism	0	0	2	1			integral membrane / endomembranes (if not assigned to a specific membrane)
0.479	YKL133C	alcohol metabolism	1	0	1	1
0.479	YJL185C	biopolymer catabolism	3	0	16	3
0.478	YOL092W	amine transport	0	0	2	0			integral membrane / endomembranes (if not assigned to a specific membrane), vacuolar membrane
0.478	YKR088C	biopolymer glycosylation	10	1	0	0			golgi membrane
0.478	YJR134C	protein export from nucleus	4	2	0	0
0.478	YDR525W-A	amine transport	0	0	0	0			integral membrane / endomembranes (if not assigned to a specific membrane), vacuolar membrane
0.478	YAR066W	establishment and/or maintenance of chromatin architecture	2	0	16	2
0.477	YOL107W	vesicle-mediated transport	2	0	0	0			golgi-ER transport vesicles
0.477	YML101C	macromolecule catabolism	4	2	2	0			cytoplasm
0.477	YKR049C	negative regulation of gluconeogenesis	1	1	0	0
0.477	YJR003C	ribosomal large subunit biogenesis	0	0	35	8
0.477	YGL079W	microtubule polymerization or depolymerization	1	1	0	0
0.477	YDR367W	vesicle-mediated transport	2	0	0	0			golgi-ER transport vesicles
0.477	YDR105C	ion transport	3	0	0	0	Prokaryotic membrane lipoprotein lipid attachment site		vacuolar membrane
0.476	YOR304C-A	cellular lipid metabolism	2	0	5	2
0.476	YMR090W	response to chemical stimulus	2	0	16	2
0.476	YML101C	proteolysis	4	2	2	0
0.476	YLR187W	cell budding	6	0	0	0			bud neck , cell periphery
0.476	YKL133C	carbohydrate metabolism	1	0	1	1
0.476	YJL163C	protein localization	1	0	31	7
0.476	YDR348C	pseudohyphal growth	3	1	0	0			bud neck
0.476	YDR049W	negative regulation of cellular metabolism	5	1	0	0	Zinc finger, C2H2 type, domain
0.476	YDL211C	mitotic cell cycle	1	0	27	2
0.476	YAL018C	organic acid transport	7	1	0	0			integral membrane / endomembranes (if not assigned to a specific membrane)
0.475	YKL187C	lipid metabolism	0	0	4	1			integral membrane / endomembranes (if not assigned to a specific membrane)
0.475	YHR140W	phosphoinositide metabolism	52	3	0	0
0.475	YDL199C	cellular lipid metabolism	9	0	25	3			integral membrane / endomembranes (if not assigned to a specific membrane)
0.474	YOR161C	organic acid transport	2	1	5	0			cell periphery
0.474	YNL087W	exocytosis	2	1	0	0			cell periphery
0.473	YPL141C	intracellular signaling cascade	3	1	0	0	Protein kinases signatures and profile
0.473	YOR304C-A	actin filament organization	2	1	5	0			bud neck
0.473	YMR253C	hexose biosynthesis	4	0	2	1
0.473	YDR070C	monosaccharide catabolism	2	0	18	2
0.472	YPL039W	proteolysis during cellular protein catabolism	0	0	14	2
0.472	YOR186W	carbohydrate biosynthesis	0	0	1	1
0.472	YMR291W	phosphorus metabolism	4	0	0	0	Protein kinases signatures and profile
0.472	YMR291W	phosphate metabolism	4	0	0	0	Protein kinases signatures and profile
0.472	YML074C	response to DNA damage stimulus	17	4	3	0
0.472	YLR177W	DNA recombination	3	0	0	0	ATP synthase alpha and beta subunits signature
0.472	YKR088C	glycoprotein metabolism	10	1	0	0			golgi membrane
0.472	YHR029C	chromatin silencing at telomere	5	2	12	0
0.472	YGL057C	reproduction	2	2	0	0
0.472	YGL036W	ribosome biogenesis and assembly	4	2	0	0
0.472	YGL036W	cytoplasm organization and biogenesis	4	2	0	0
0.472	YDR525W-A	organic acid transport	0	0	0	0			integral membrane / endomembranes (if not assigned to a specific membrane), vacuolar membrane
0.472	YDL025C	phosphorus metabolism	4	0	0	0	Protein kinases signatures and profile
0.472	YDL025C	phosphate metabolism	4	0	0	0	Protein kinases signatures and profile
0.471	YOR173W	negative regulation of transcription, DNA-dependent	5	2	0	0
0.471	YOL019W	cellular morphogenesis	0	0	0	0			cell periphery, plasma membrane
0.471	YJR014W	transcription from RNA polymerase II promoter	5	2	2	0			cytoplasm
0.471	YDR032C	double-strand break repair via homologous recombination	11	2	0	0
0.47	YNL237W	amine transport	5	1	1	0			integral membrane / endomembranes (if not assigned to a specific membrane)
0.47	YNL115C	proteolysis	0	0	4	1
0.47	YML101C	cellular macromolecule catabolism	4	2	2	0			cytoplasm
0.47	YER079W	energy derivation by oxidation of organic compounds	4	0	31	4
0.47	YCL045C	cofactor metabolism	1	0	38	3
0.47	YAL053W	bud site selection	7	0	0	0			bud neck , cell periphery
